# Supplementary material for: Profiling of MicroRNA in Human and Mouse ES and iPS Cells Reveals Overlapping but Distinct MicroRNA Expression Patterns
Source: PLoS One. 2013 Sep 23;8(9):e73532. doi: 10.1371/journal.pone.0073532 (PMC3781120; doi:10.1371/journal.pone.0073532)
Supplement: File S2 — Table S1. List of miRNAs in Array A (TaqMan Array Card) of mouse and human. Table S2. Ct values of human samples. Raw quantitative PCR (qPCR) data were processed using RQ Manager (Applied Biosystems), and the resultant values were designated as Ct values. Table S3. ΔCt values of human samples. Variation of Ct values among samples was normalized by subtracting Ct values for mammalian U6, which was selected as an internal control because of its stable expression level, and the resulting values were designated as ΔCt values. Table S4. Ct values of mouse samples. Raw quantitative PCR (qPCR) data were processed using RQ Manager (Applied Biosystems), and the resultant values were designated as Ct values. Table S5. ΔCt values of mouse samples. Variation of Ct values among samples was normalized by subtracting Ct values for mammalian U6, which was selected as an internal control because of its stable expression level, and the resulting values were designated as ΔCt values. (XLSX) [file pone.0073532.s002.xlsx]

## Sheet: Table S1
List of miRNAs in Array A	Human		Mouse		No record: no record in public database
Control	MammU6-4395470		MammU6-4395470		Empty box:not available in TaqMan Array Cards
Control	RNU44-4373384		U87-4386735
Control	RNU48-4373383		Y1-4386739
Control	ath-miR159a-4373390		ath-miR159a-4373390
	hsa-let-7a-4373169		mmu-let-7a-4373169
	hsa-let-7b-4395446		mmu-let-7b-4373168
	hsa-let-7c-4373167		mmu-let-7c-4373167
	hsa-let-7d-4395394		mmu-let-7d-4395394
	hsa-let-7e-4395517		mmu-let-7e-4395517
	hsa-let-7f-4373164		mmu-let-7f-4373164
	hsa-let-7g-4395393		mmu-let-7g-4395393
	(hsa-let-7i-3p available in Array B)		mmu-let-7i-4395332
	hsa-miR-1-4395333		mmu-miR-1-4395333
	hsa-miR-100-4373160		mmu-miR-100-4373160
	hsa-miR-101-4395364		mmu-miR-101a-4395364
	hsa-miR-103-4373158		mmu-miR-103-4373158
	hsa-miR-105-4395278		mmu-miR-105-4395595
	hsa-miR-106a-4395280		mmu-miR-106a-4395589
	hsa-miR-106b-4373155		mmu-miR-106b-4373155
	hsa-miR-107-4373154		mmu-miR-107-4373154
	hsa-miR-10a-4373153		mmu-miR-10a-4373153
	hsa-miR-10b-4395329		mmu-miR-10b-4395329
	hsa-miR-122-4395356		mmu-miR-122-4395356
	hsa-miR-124-4373295		mmu-miR-124-4373295
	hsa-miR-125a-3p-4395310		mmu-miR-125a-3p-4395310
	hsa-miR-125a-5p-4395309		mmu-miR-125a-5p-4395309
	(hsa-miR-125* is available in Array B)		mmu-miR-125b-3p-4395489
	hsa-miR-125b-4373148		mmu-miR-125b-5p-4373148
	hsa-miR-126-4395339		mmu-miR-126-3p-4395339
	(available in Array B)		mmu-miR-126-5p-4373269
	hsa-miR-127-3p-4373147		mmu-miR-127-4373147
	hsa-miR-127-5p-4395340		(available in Array B)
	hsa-miR-128-4395327		mmu-miR-128a-4395327
	hsa-miR-129-3p-4373297		mmu-miR-129-3p-4373297
	hsa-miR-129-5p-4373171		mmu-miR-129-5p-4373171
	hsa-miR-130a-4373145		mmu-miR-130a-4373145
	hsa-miR-130b-4373144		mmu-miR-130b-4373144
	hsa-miR-132-4373143		mmu-miR-132-4373143
	hsa-miR-133a-4395357		mmu-miR-133a-4395357
	hsa-miR-133b-4395358		mmu-miR-133b-4395358
	hsa-miR-134-4373299		mmu-miR-134-4373299
	hsa-miR-135a-4373140		mmu-miR-135a-4373140
	hsa-miR-135b-4395372		mmu-miR-135b-4395372
	hsa-miR-136-4373173		mmu-miR-136-4395641
	hsa-miR-137-4373301		mmu-miR-137-4373301
	hsa-miR-138-4395395		mmu-miR-138-4395395
	hsa-miR-139-3p-4395424		mmu-miR-139-3p-4395676
	hsa-miR-139-5p-4395400		mmu-miR-139-5p-4395400
	hsa-miR-140-3p-4395345		(available in Array B)
	hsa-miR-140-5p-4373374		mmu-miR-140-4373374
	hsa-miR-141-4373137		mmu-miR-141-4373137
	hsa-miR-142-3p-4373136		mmu-miR-142-3p-4373136
	hsa-miR-142-5p-4395359		mmu-miR-142-5p-4395359
	hsa-miR-143-4395360		mmu-miR-143-4395360
	hsa-miR-145-4395389		mmu-miR-145-4395389
	hsa-miR-146a-4373132		mmu-miR-146a-4373132
	hsa-miR-146b-3p-4395472		(available in Array B)
	hsa-miR-146b-5p-4373178		mmu-miR-146b-4373178
	hsa-miR-147-4373131		mmu-miR-147-4395373
	hsa-miR-147b-4395373		No record
	hsa-miR-148a-4373130		mmu-miR-148a-4373130
	hsa-miR-148b-4373129		mmu-miR-148b-4373129
	hsa-miR-149-4395366		(available in Array B)
	hsa-miR-150-4373127		mmu-miR-150-4373127
	(available in Array B)		mmu-miR-151-3p-4373304
	hsa-miR-152-4395170		mmu-miR-152-4395170
	hsa-miR-153-4373305		mmu-miR-153-4373305
	hsa-miR-154-4373270		mmu-miR-154-4373270
	hsa-miR-155-4395459		mmu-miR-155-4395701
	hsa-miR-15a-4373123		mmu-miR-15a-4373123
	hsa-miR-15b-4373122		mmu-miR-15b-4373122
	hsa-miR-16-4373121		mmu-miR-16-4373121
	hsa-miR-17-4395419		mmu-miR-17-4395419
	hsa-miR-181a-4373117		mmu-miR-181a-4373117
	hsa-miR-181c-4373115		mmu-miR-181c-4373115
	hsa-miR-182-4395445		mmu-miR-182-4395729
	hsa-miR-183-4395380		mmu-miR-183-4395380
	hsa-miR-184-4373113		mmu-miR-184-4373113
	hsa-miR-185-4395382		mmu-miR-185-4395382
	hsa-miR-186-4395396		mmu-miR-186-4395396
	hsa-miR-187-4373307		mmu-miR-187-4373307
	hsa-miR-188-3p-4395217		mmu-miR-188-3p-4395217
			mmu-miR-188-5p-4395431
	hsa-miR-18a-4395533		mmu-miR-18a-4395533
	hsa-miR-18b-4395328		mmu-miR-18b-4395596
	hsa-miR-190-4373110		mmu-miR-190-4373110
	hsa-miR-191-4395410		mmu-miR-191-4395410
	hsa-miR-192-4373108		mmu-miR-192-4373108
	hsa-miR-193a-3p-4395361		mmu-miR-193-4395361
	hsa-miR-193a-5p-4395392		(available in Array B)
	hsa-miR-193b-4395478		mmu-miR-193b-4395597
	hsa-miR-194-4373106		mmu-miR-194-4373106
	hsa-miR-195-4373105		mmu-miR-195-4373105
	hsa-miR-196b-4395326		mmu-miR-196b-4395326
	hsa-miR-197-4373102		mmu-miR-197-4373102
	hsa-miR-198-4395384		No record
	hsa-miR-199a-3p-4395415		mmu-miR-199a-3p-4395415
	hsa-miR-199a-5p-4373272		mmu-miR-199a-5p-4373272
	hsa-miR-199b-5p-4373100		(available in Array B)
	hsa-miR-19a-4373099		mmu-miR-19a-4373099
	hsa-miR-19b-4373098		mmu-miR-19b-4373098
	hsa-miR-200a-4378069		mmu-miR-200a-4378069
	hsa-miR-200b-4395362		mmu-miR-200b-4395362
	hsa-miR-200c-4395411		mmu-miR-200c-4395411
	No record		mmu-miR-201-4395708
	hsa-miR-202-4395474		mmu-miR-202-3p-4373311
	available in Array B		mmu-miR-202-5p-4395709
	hsa-miR-203-4373095		mmu-miR-203-4373095
	hsa-miR-204-4373094		mmu-miR-204-4373094
	hsa-miR-205-4373093		mmu-miR-205-4373093
	No record		mmu-miR-207-4373314
	hsa-miR-208-4373091		mmu-miR-208-4373091
	hsa-miR-208b-4395401		mmu-miR-208b-4395401
	hsa-miR-20a-4373286		mmu-miR-20a-4373286
	hsa-miR-20b-4373263		mmu-miR-20b-4373263
	hsa-miR-21-4373090		mmu-miR-21-4373090
	hsa-miR-210-4373089		mmu-miR-210-4373089
	hsa-miR-211-4373088		mmu-miR-211-4373315
	hsa-miR-212-4373087		(available in Array B)
	hsa-miR-214-4395417		mmu-miR-214-4395417
	hsa-miR-215-4373084		mmu-miR-215-4373316
	hsa-miR-216a-4395331		mmu-miR-216a-4395331
	hsa-miR-216b-4395437		mmu-miR-216b-4395437
	hsa-miR-217-4395448		mmu-miR-217-4395686
	hsa-miR-218-4373081		mmu-miR-218-4373081
	hsa-miR-219-1-3p-4395206		rno-miR-219-1-3p-4395778
	hsa-miR-219-2-3p-4395501		rno-miR-219-2-3p-4395501
	hsa-miR-219-5p-4373080		mmu-miR-219-4373080
	hsa-miR-22-4373079		(available in Array B)
	hsa-miR-220-4373078		mmu-miR-220-4395598	miR220: Subsequent work strongly suggests that mir-220 is not a miRNA (Chiang et al, PMID:20413612)
	hsa-miR-220b-4395317
	hsa-miR-220c-4395322
	hsa-miR-221-4373077		mmu-miR-221-4373077
	hsa-miR-222-4395387		mmu-miR-222-4395387
	hsa-miR-223-4395406		mmu-miR-223-4395406
	hsa-miR-224-4395210		mmu-miR-224-4395683
	hsa-miR-23a-4373074		mmu-miR-23a-4373074
	hsa-miR-23b-4373073		mmu-miR-23b-4373073
	hsa-miR-24-4373072		mmu-miR-24-4373072
	hsa-miR-25-4373071		mmu-miR-25-4373071
	hsa-miR-26a-4395166		mmu-miR-26a-4395166
	hsa-miR-26b-4395167		mmu-miR-26b-4395167
	hsa-miR-27a-4373287		mmu-miR-27a-4373287
	hsa-miR-27b-4373068		mmu-miR-27b-4373068
	hsa-miR-28-3p-4395557		available in Array B
	hsa-miR-28-5p-4373067		mmu-miR-28-4373067
	No record		mmu-miR-290-3p-4395721
	No record		mmu-miR-291a-3p-4395722
	No record		mmu-miR-291b-5p-4395667
	No record		mmu-miR-292-3p-4395723
	No record		mmu-miR-293-4386754
	No record		mmu-miR-294-4373326
	No record		mmu-miR-295-4373327
	hsa-miR-296-3p-4395212		mmu-miR-296-3p-4395212
	hsa-miR-296-5p-4373066		mmu-miR-296-5p-4373066
	No record		mmu-miR-297b-5p-4381049
	No record		mmu-miR-297c-4395610
	hsa-miR-298-4395301		mmu-miR-298-4395728
	hsa-miR-299-3p-4373189		available in Array B
	hsa-miR-299-5p-4373188		available in Array B and named as hsa-miR-299-5p
	hsa-miR-29a-4395223		mmu-miR-29a-4395223
	hsa-miR-29b-4373288		mmu-miR-29b-4373288
	hsa-miR-29c-4395171		mmu-miR-29c-4395171
	hsa-miR-301a-4373064		mmu-miR-301a-4373064
	hsa-miR-301b-4395503		mmu-miR-301b-4395730
	hsa-miR-302a-4378070		mmu-miR-302a-4378070
	hsa-miR-302b-4378071		mmu-miR-302b-4378071
	hsa-miR-302c-4378072		mmu-miR-302c-4395688
	available in Array B		mmu-miR-302d-4373063
	available in Array B for both 3p and 5p		mmu-miR-30a-4373061
	hsa-miR-30b-4373290		mmu-miR-30b-4373290
	hsa-miR-30c-4373060		mmu-miR-30c-4373060
	available in Array B		mmu-miR-30d-4373059
	available in Array B		mmu-miR-30e-4395334
	hsa-miR-31-4395390		mmu-miR-31-4373331
	hsa-miR-32-4395220		mmu-miR-32-4395220
	hsa-miR-320-4395388		mmu-miR-320-4395388
	no record		mmu-miR-322-4378107	(5p)
	hsa-miR-323-3p-4395338		mmu-miR-323-3p-4395338
	hsa-miR-324-3p-4395272		mmu-miR-324-3p-4395639
	hsa-miR-324-5p-4373052		mmu-miR-324-5p-4373052
	hsa-miR-325-4373051		mmu-miR-325-4395640
	hsa-miR-326-4373050		available in Array B
	hsa-miR-328-4373049		mmu-miR-328-4373049
	hsa-miR-329-4373191		mmu-miR-329-4373336
	hsa-miR-330-3p-4373047		available in Array B
	hsa-miR-330-5p-4395341		mmu-miR-330-4395341
	hsa-miR-331-3p-4373046		mmu-miR-331-3p-4373046
	hsa-miR-331-5p-4395344		mmu-miR-331-5p-4395344
	available in Array B		mmu-miR-335-3p-4395296
	hsa-miR-335-4373045		mmu-miR-335-5p-4373045
	available in Array B		mmu-miR-337-3p-4395662
	hsa-miR-337-5p-4395267		mmu-miR-337-5p-4395645
	hsa-miR-338-3p-4395363		mmu-miR-338-3p-4395363
	hsa-miR-339-3p-4395295		mmu-miR-339-3p-4395663
	hsa-miR-339-5p-4395368		mmu-miR-339-5p-4395368
	hsa-miR-33b-4395196		No record
	available in Array B		mmu-miR-340-3p-4395370
	hsa-miR-340-4395369		mmu-miR-340-5p-4395369
	hsa-miR-342-3p-4395371		mmu-miR-342-3p-4395371
	hsa-miR-342-5p-4395258		mmu-miR-342-5p-4395657
	No record		mmu-miR-344-4373340
	No record		mmu-miR-345-3p-4395659
	hsa-miR-345-4395297		mmu-miR-345-5p-4395658
	hsa-miR-346-4373038		mmu-miR-346-4373342
	hsa-miR-34a-4395168		mmu-miR-34a-4395168
	available in Array B		mmu-miR-34b-3p-4395748
	hsa-miR-34c-5p-4373036		mmu-miR-34c-4373036
	No record		mmu-miR-350-4395660
	No record		mmu-miR-351-4373345
	hsa-miR-361-5p-4373035		mmu-miR-361-4373035
	hsa-miR-362-3p-4395228		mmu-miR-362-3p-4395746
	hsa-miR-362-5p-4378092		(available in Array B)
	hsa-miR-363-4378090		mmu-miR-363-4378090
	hsa-miR-365-4373194		mmu-miR-365-4373194
	hsa-miR-367-4373034		mmu-miR-367-4373034
	hsa-miR-369-3p-4373032		mmu-miR-369-3p-4373032
	hsa-miR-369-5p-4373195		mmu-miR-369-5p-4373195
	hsa-miR-370-4395386		mmu-miR-370-4395386
	hsa-miR-371-3p-4395235		No record
	hsa-miR-372-4373029		No record
	hsa-miR-373-4378073		No record
	hsa-miR-374a-4373028		No record
	hsa-miR-374b-4381045		(available in Array B)	available for both mmu-miR374-5p and 374*(3p) in Array B
	hsa-miR-375-4373027		mmu-miR-375-4373027
	hsa-miR-376a-4373026		mmu-miR-376a-4373347
	hsa-miR-376b-4373196		mmu-miR-376b-4395582
	hsa-miR-376c-4395233		mmu-miR-376c-4395580
	hsa-miR-377-4373025		mmu-miR-377-4373025
	hsa-miR-379-4373349		mmu-miR-379-4373349
	hsa-miR-380-4373022		mmu-miR-380-3p-4373350
	(available in Array B)		mmu-miR-380-5p-4395731
	hsa-miR-381-4373020		mmu-miR-381-4373020
	hsa-miR-382-4373019		mmu-miR-382-4373019
	hsa-miR-383-4373018		mmu-miR-383-4381093
	hsa-miR-384-4373017		mmu-miR-384-3p-4395733
			mmu-miR-384-5p-4395732
	(available in Array B)		mmu-miR-409-3p-4395443
	hsa-miR-409-5p-4395442		mmu-miR-409-5p-4395442
	hsa-miR-410-4378093		mmu-miR-410-4378093
	hsa-miR-411-4381013		mmu-miR-411-4381013
	hsa-miR-412-4373199		(available in Array B)
	hsa-miR-422a-4395408		No record
	hsa-miR-423-5p-4395451		mmu-miR-423-5p-4395451
	hsa-miR-424-4373201		renamed as mmu-miR-322-5p
	hsa-miR-425-4380926		mmu-miR-425-4380926
	hsa-miR-429-4373203		mmu-miR-429-4373355
	hsa-miR-431-4395173		mmu-miR-431-4395173
	hsa-miR-433-4373205		mmu-miR-433-4373205
	No record		mmu-miR-434-3p-4395734
	No record		mmu-miR-434-5p-4395711
	hsa-miR-448-4373206		mmu-miR-448-4373206
	hsa-miR-449a-4373207		mmu-miR-449a-4373207
	hsa-miR-449b-4381011		mmu-miR-449b-4395669
	hsa-miR-450a-4395414		mmu-miR-450a-5p-4395414
	hsa-miR-450b-3p-4395319		(available in Array B)
	hsa-miR-450b-5p-4395318		mmu-miR-450b-5p-4386779
	hsa-miR-451-4373360		mmu-miR-451-4373360
	hsa-miR-452-4395440		mmu-miR-452-4373281
	hsa-miR-453-4395429		mmu-miR-453-4395614
	hsa-miR-454-4395434		No record
	hsa-miR-455-3p-4395355		mmu-miR-455-4395585
	hsa-miR-455-5p-4378098		(available in Array B)
	No record		mmu-miR-464-4373362
	No record		mmu-miR-465a-3p-4395574
	No record		mmu-miR-465a-5p-4373363
	No record		mmu-miR-465b-5p-4395615
	No record		mmu-miR-466h-4395646
	No record		mmu-miR-467a-4395717
	No record		mmu-miR-467b-4381084
	No record		mmu-miR-467c-4395647
	No record		mmu-miR-467d-4395648
	No record		mmu-miR-467e-4395698
	No record		mmu-miR-468-4373366
	No record		mmu-miR-469-4373367
	No record		mmu-miR-470-4395718
	hsa-miR-483-5p-4395449		(available in Array B)
	hsa-miR-484-4381032		mmu-miR-484-4381032
	hsa-miR-485-3p-4378095		(available in Array B)
	hsa-miR-485-5p-4373212		(available in Array B)
	hsa-miR-486-3p-4395204		mmu-miR-486-4378096
	hsa-miR-486-5p-4378096
	hsa-miR-487a-4378097		No record
	hsa-miR-487b-4378102		mmu-miR-487b-4378102
	hsa-miR-488-4395468		mmu-miR-488-4381074
	hsa-miR-489-4395469		mmu-miR-489-4378114
	hsa-miR-490-3p-4373215		mmu-miR-490-4373215
	hsa-miR-491-3p-4395471
	hsa-miR-491-5p-4381053		mmu-miR-491-4381053
	hsa-miR-492-4373217		No record
	hsa-miR-493-4395475		mmu-miR-493-4395649
	hsa-miR-494-4395476		mmu-miR-494-4395476
	hsa-miR-495-4381078		mmu-miR-495-4381078
	hsa-miR-496-4386771		mmu-miR-496-4386771
	(available in Array B)		mmu-miR-497-4381046
	hsa-miR-499-3p-4395538
	hsa-miR-499-5p-4381047		mmu-miR-499-4381047
	hsa-miR-500-4395539		mmu-miR-500-4395736
	hsa-miR-501-3p-4395546		mmu-miR-501-3p-4381069
	hsa-miR-501-5p-4373226		(available in Array B)
	hsa-miR-502-3p-4395194		No record
	hsa-miR-502-5p-4373227		No record
	hsa-miR-503-4373228		mmu-miR-503-4395586
	hsa-miR-504-4395195		mmu-miR-504-4395195
	hsa-miR-505-4395200		mmu-miR-505-4381071
	hsa-miR-506-4373231		No record
	hsa-miR-507-4373232		No record
	hsa-miR-508-3p-4373233		No record
	hsa-miR-508-5p-4395203		No record
	hsa-miR-509-3-5p-4395266		mmu-miR-509-3p-4395651
	hsa-miR-509-5p-4395346		mmu-miR-509-5p-4395650
	hsa-miR-510-4395352		No record
	hsa-miR-511-4373236		mmu-miR-511-4395679
	hsa-miR-512-3p-4381034		No record
	hsa-miR-512-5p-4373238		No record
	hsa-miR-513-5p-4395201		No record
	hsa-miR-515-3p-4395480		No record
	hsa-miR-515-5p-4373242		No record
	hsa-miR-516a-5p-4395527		No record
	hsa-miR-516b-4395172		No record
	hsa-miR-517a-4395513		No record
	hsa-miR-517b-4373244		No record
	hsa-miR-517c-4373264		No record
	hsa-miR-518a-3p-4395508		No record
	hsa-miR-518a-5p-4395507		No record
	hsa-miR-518b-4373246		No record
	hsa-miR-518c-4395512		No record
	hsa-miR-518d-3p-4373248		No record
	hsa-miR-518d-5p-4395500		No record
	hsa-miR-518e-4395506		No record
	hsa-miR-518f-4395499		No record
	hsa-miR-519a-4395526		No record
	hsa-miR-519c-3p-4373251		No record
	hsa-miR-519d-4395514		No record
	hsa-miR-519e-4395481		No record
	hsa-miR-520a-3p-4373268		No record
	hsa-miR-520a-5p-4378085		No record
	hsa-miR-520b-4373252		No record
	hsa-miR-520d-5p-4395504		No record
	hsa-miR-520e-4373255		No record
	hsa-miR-520f-4373256		No record
	hsa-miR-520g-4373257		No record
	hsa-miR-521-4373259		No record
	hsa-miR-522-4395524		No record
	hsa-miR-523-4395497		No record
	hsa-miR-524-5p-4395174		No record
	hsa-miR-525-3p-4395496		No record
	hsa-miR-525-5p-4378088		No record
	hsa-miR-526b-4395493		No record
	hsa-miR-532-3p-4395466		mmu-miR-532-3p-4395466
	hsa-miR-532-5p-4380928		mmu-miR-532-5p-4380928
	hsa-miR-539-4378103		mmu-miR-539-4378103
	No record		mmu-miR-540-3p-4378119
	No record		mmu-miR-540-5p-4395691
	hsa-miR-541-4395312		(available in Array B)
	hsa-miR-542-3p-4378101		mmu-miR-542-3p-4378101
	hsa-miR-542-5p-4395351		mmu-miR-542-5p-4395693
	(available in Array B)		mmu-miR-543-4395487
	hsa-miR-544-4395376		mmu-miR-544-4395680
	hsa-miR-545-4395378		No record
	No record		mmu-miR-546-4381044
	No record		mmu-miR-547-4395694
	hsa-miR-548a-3p-4380948		No record
	hsa-miR-548a-5p-4395523		No record
	hsa-miR-548b-3p-4380951		No record
	hsa-miR-548b-5p-4395519		No record
	hsa-miR-548c-3p-4380993		No record
	hsa-miR-548c-5p-4395540		No record
	hsa-miR-548d-3p-4381008		No record
	hsa-miR-548d-5p-4395348		No record
	hsa-miR-551b-4380945		mmu-miR-551b-4380945
	hsa-miR-556-3p-4395456		No record
	hsa-miR-556-5p-4395455		No record
	hsa-miR-561-4380938		No record
	hsa-miR-570-4395458		No record
	hsa-miR-574-3p-4395460		mmu-miR-574-3p-4395460
	hsa-miR-576-3p-4395462		No record
	hsa-miR-576-5p-4395461		No record
	hsa-miR-579-4395509		No record
	hsa-miR-582-3p-4395510		mmu-miR-582-3p-4395697
	hsa-miR-582-5p-4395175		mmu-miR-582-5p-4395696
	hsa-miR-589-4395520		No record
	hsa-miR-590-5p-4395176		mmu-miR-590-5p-4395176
	hsa-miR-597-4380960		No record
	hsa-miR-598-4395179		mmu-miR-598-4395606
	hsa-miR-615-3p-4386777		mmu-miR-615-3p-4386777
	hsa-miR-615-5p-4395464		mmu-miR-615-5p-4395464
	hsa-miR-616-4395525		No record
	hsa-miR-618-4380996		No record
	hsa-miR-624-4395541		No record
	hsa-miR-625-4395542		No record
	hsa-miR-627-4380967		No record
	hsa-miR-628-5p-4395544		No record
	hsa-miR-629-4395547		No record
	hsa-miR-636-4395199		No record
	hsa-miR-642-4380995		No record
	hsa-miR-651-4381007		No record
	hsa-miR-652-4395463		mmu-miR-652-4395463
	hsa-miR-653-4395403
	hsa-miR-654-3p-4395350		mmu-miR-654-3p-4395350
	hsa-miR-654-5p-4381014		mmu-miR-654-5p-4395652
	hsa-miR-655-4381015		mmu-miR-665-4395737
	hsa-miR-660-4380925		No record
	No record		mmu-miR-666-5p-4386770
	No record		mmu-miR-667-4386769
	(available in Array B)		mmu-miR-668-4386767
	No record		mmu-miR-669a-4381091
			mmu-miR-670-4395561
	hsa-miR-671-3p-4395433		mmu-miR-671-3p-4395433
	hsa-miR-672-4395438		mmu-miR-672-4395438
	hsa-miR-674-4395193		mmu-miR-674-4395193
			mmu-miR-675-3p-4386762
	available in Array B		mmu-miR-675-5p-4386761
			mmu-miR-676-4386776
	No record		mmu-miR-677-4381075
	No record		mmu-miR-679-4381077
	No record		mmu-miR-680-4381079
	No record		mmu-miR-682-4381081
	No record		mmu-miR-683-4381082
	No record		mmu-miR-684-4381083
	No record		mmu-miR-685-4386748
	No record		mmu-miR-686-4381085
	No record		mmu-miR-687-4386750
	hsa-miR-708-4395452		mmu-miR-708-4395452
	No record		mmu-miR-741-4395587
	No record		mmu-miR-742-4395573
	No record		mmu-miR-743a-4395599
	No record		mmu-miR-743b-3p-4395601
	No record		mmu-miR-743b-5p-4395600
	hsa-miR-744-4395435		mmu-miR-744-4395435
	hsa-miR-758-4395180		(available in Array B)
			mmu-miR-770-3p-4395564
	No record		mmu-miR-7a-4378130
	No record		mmu-miR-7b-4395685
	(available in Array B)		mmu-miR-802-4395566
	hsa-miR-871-4395465		mmu-miR-871-4395465
	hsa-miR-872-4395375		mmu-miR-872-4395375
	hsa-miR-873-4395467		mmu-miR-873-4395467
	hsa-miR-874-4395379		mmu-miR-874-4395379
	hsa-miR-875-3p-4395315		mmu-miR-875-3p-4395677
	hsa-miR-876-3p-4395336		mmu-miR-876-3p-4395594
	hsa-miR-876-5p-4395316		mmu-miR-876-5p-4395593
	No record		mmu-miR-878-5p-4395670
	No record		mmu-miR-879-4395602
	No record		mmu-miR-881-4395739
	No record		mmu-miR-883a-3p-4395591
	No record		mmu-miR-883a-5p-4395741
	No record		mmu-miR-883b-3p-4395695
	hsa-miR-885-3p-4395483		No record
	hsa-miR-885-5p-4395407		No record
	hsa-miR-886-3p-4395305		No record
	hsa-miR-886-5p-4395304		No record
	hsa-miR-887-4395485		No record
	hsa-miR-888-4395323		No record
	hsa-miR-889-4395313		No record
	hsa-miR-890-4395320		No record
	hsa-miR-891a-4395302		No record
	hsa-miR-891b-4395321		No record
	hsa-miR-892a-4395306		No record
	hsa-miR-9-4373285		mmu-miR-9-4373285
	hsa-miR-92a-4395169		mmu-miR-92a-4373013
	hsa-miR-93-4373302		mmu-miR-93-4373302
	hsa-miR-95-4373011		No record
	hsa-miR-96-4373372		mmu-miR-96-4373372
	hsa-miR-98-4373009		mmu-miR-98-4373009
	hsa-miR-99a-4373008		mmu-miR-99a-4373008
	hsa-miR-99b-4373007		mmu-miR-99b-4373007

## Sheet: Table S2
human Ct
Detector	H1	HUES3	HUES8	HUES10	khES3	khES3_RI	CB_C	CB_RI	CB_sev9	PB	TKT	H254	DN	DA	DA_RI	HDF_AD	HDF_N	HeLa	Y79	HEK293	PBMC_MO	PBMC_TI	CB_EB_d7	CB_EB_d14	CB_EB_d21	CB_NSC	DA_NSC
MammU6	19.899	18.843	18.991	18.864	20.031	20.029	20.649	20.184	20.41	19.737	19.579	19.464	19.709	19.338	19.865	20.4	20.158	20.759	18.657	19.923	18.907	18.907	21.408	20.93	20.048	17.827	18.357
RNU44	23.211	23.521	23.464	23.302	23.693	23.939	24.426	24.646	23.538	23.95	23.877	23.159	23.692	23.026	23.785	24.312	24.698	24.087	24.206	24.913	23.538	23.494	29.3	27.451	25.78	24.313	23.985
RNU48	23.102	23.616	23.546	23.008	23.092	23.259	24.479	24.53	23.795	24.259	24.182	23.406	23.696	22.983	23.336	24.74	24.37	24.042	22.581	23.565	22.756	22.064	27.76	26.155	24.773	22.157	21.991
ath-miR159a	40	40	40	35.887	40	40	40	40	40	40	40	40	40	40	40	40	40	40	40	40	40	40	40	40	40	40	40
hsa-let-7a	40	30.417	27.19	28.165	40	40	40	40	40	40	40	40	40	40	28.365	24.137	24.831	26.329	27.818	30.244	24.595	24.275	30.937	40	40	28.157	25.115
hsa-let-7b	40	30.551	27.746	28.807	30.029	40	30.19	28.997	27.55	40	29.33	28.834	40	40	40	22.621	22.848	24.56	26.57	28.853	23.644	24.005	26.247	29.392	27.571	25.951	25.649
hsa-let-7c	40	30.797	27.324	29.62	40	35.411	40	33.793	33.54	32.439	32.777	32.051	34.016	34.045	34.655	28.613	28.89	28.307	40	40	30.368	29.115	28.537	30.343	30.626	27.467	26.911
hsa-let-7d	35.376	31.687	28.373	28.966	34.091	40	33.941	40	30.974	33.015	33.795	29.806	32.719	32.359	34.954	26.582	26.701	27.939	29.994	40	25.29	25.316	28.958	30.238	30.942	30.335	27.041
hsa-let-7e	40	29.967	26.069	25.766	30.997	31.397	27.17	29.488	30.058	30.717	40	30.921	29.161	31.397	31.837	23.301	23.318	25.602	23.499	30.35	22.907	22.134	27.381	30.746	30.342	25.663	23.651
hsa-let-7f	40	35.721	28.424	32.636	40	40	40	40	40	40	40	40	35.442	40	40	29.21	29.506	31.021	33.08	32.763	27.783	27.717	32.965	34.215	38.419	32.189	30.413
hsa-let-7g	32.043	28.758	26.055	26.68	31.245	31.452	31.569	30.296	29.789	30.591	29.207	31.04	30.199	40	40	23.428	23.724	25.417	26.11	30.263	21.067	20.043	26.981	28.731	28.221	25.51	24.597
hsa-miR-1	33.922	40	40	40	39.291	40	36.371	33.353	40	35.907	40	40	35.096	35.165	40	40	40	40	40	40	31.793	31.53	40	40	40	34.104	35.181
hsa-miR-100	33.113	27.859	26.612	26.028	32.397	34.057	34.388	33.086	32.563	33.004	31.972	32.308	31.676	32.536	33.616	23.516	24.226	26.693	40	35.188	31.6	31.294	30.426	31.703	32.002	25.735	25.445
hsa-miR-101	29.923	31.249	28.006	28.434	28.895	30.231	28.414	26.898	28.652	30.126	27.592	29.639	27.853	29.49	29.814	30.54	29.081	40	34.583	31.345	27.138	27.41	28.288	32.662	31.454	27.258	28.774
hsa-miR-103	28.431	28.424	28.203	27.605	28.65	28.985	28.946	29.188	29.001	28.859	28.522	28.697	28.803	28.405	28.634	30.172	29.986	30.991	28.971	32.379	26.988	26.788	36.27	30.998	30.547	26.96	26.777
hsa-miR-105	40	40	36.093	40	40	40	36.293	40	40	40	40	40	40	40	40	40	40	32.671	40	40	40	40	40	40	40	40	40
hsa-miR-106a	22.532	20.977	21.353	21.158	22.826	22.964	22.991	23.009	22.611	22.526	22.075	22.596	22.345	22.196	22.552	25.944	25.643	24.059	21.592	23.906	22.508	23.004	26.089	24.135	23.119	20.415	22.108
hsa-miR-106b	26.964	26.901	26.256	25.974	27.05	27.43	27.606	27.699	27.232	26.874	26.954	26.72	26.987	26.542	27.026	28.679	28.812	29.181	28.195	30.537	26.373	26.394	32.059	29.909	29.087	25.966	26.456
hsa-miR-107	27.133	27.313	26.056	27.189	24.66	27.167	27.448	27.2	24.82	25.948	26.764	25.006	40	27.143	27.367	25.427	27.451	40	28.711	33.532	26.767	27.603	40	40	29.829	26.914	26.904
hsa-miR-10a	36.418	27.94	27.088	27.992	40	32.635	40	40	40	32.77	30.609	40	33.066	37.062	32.035	27.951	29.27	27.141	40	27.988	29.437	30.087	29.113	30.527	29.306	32.29	30.658
hsa-miR-10b	40	30.042	30.731	35.135	40	40	40	40	40	40	40	40	40	40	40	29.62	35.983	31.983	40	29.834	35.975	36.103	34.429	34.356	34.088	33.024	32.042
hsa-miR-122	40	31.462	30.958	28.081	35.586	33.912	40	40	40	40	40	40	40	40	40	40	40	40	40	40	40	40	40	40	40	40	40
hsa-miR-124	30.157	29.686	29.691	28.67	31.558	30.939	30.638	30.068	29.634	29.913	29.824	30.029	29.652	40	30.899	28.518	28.633	31.044	28.01	40	40	29.09	30.818	31.762	29.561	29.148	29.68
hsa-miR-125a-3p	40	31.491	29.629	31.016	31.624	33.522	40	34.439	30.778	32.901	40	33.715	31.245	29.191	33.403	33.807	30.924	40	31.583	34.193	33.477	40	30.755	40	31.435	29.468	29.33
hsa-miR-125a-5p	29.337	27.022	26.163	27.423	28.998	29.258	30.025	29.887	27.76	29.978	28.808	29.781	29.407	28.838	28.626	27.477	27.817	28.807	27.211	30.687	29.217	31.279	27.211	29.045	29.071	24.744	24.487
hsa-miR-125b	31.315	28.537	26.909	27.076	31.872	31.914	32.993	32.508	30.195	29.986	29.905	30.324	30.899	31.402	31.462	24.489	24.87	28.922	40	33.71	32.093	32.202	27.609	29.168	28.949	25.091	24.351
hsa-miR-126	28.827	28	28.326	28.145	29.778	30.211	30.27	30.401	30.949	30.062	29.825	29.372	30.132	28.684	28.962	29.693	29.941	29.744	26.703	29.697	21.308	22.652	30.747	30.45	29.625	24.423	24.78
hsa-miR-127-3p	40	28.188	27.293	27.69	33.527	33.414	32.091	32.591	31.231	28.575	26.736	32.071	31.048	40	32.76	26.514	26.834	40	40	40	29.836	33.415	28.881	29.853	28.66	32.073	40
hsa-miR-127-5p	40	40	40	40	40	40	40	40	33.758	40	40	40	40	40	40	40	33.608	40	40	40	40	40	40	40	40	40	40
hsa-miR-128	30.695	29.631	29.295	29.834	30.705	31.227	29.668	29.883	28.661	29.907	29.887	30.402	29.743	30.155	30.32	32.911	30.867	32.302	31.491	34.223	29.574	29.987	33.448	32.824	31.933	28.846	29.525
hsa-miR-129-3p	27.534	27.833	26.828	25.887	27.954	28.829	26.069	27.035	40	27.067	28.895	26.929	27.47	27.381	29.232	27.347	27.437	40	26.423	29.129	40	40	26.599	25.536	27.818	40	40
hsa-miR-129-5p	33.982	40	40	40	35.003	40	34.368	40	40	40	40	33.669	40	40	40	40	40	40	40	40	40	40	40	40	40	40	40
hsa-miR-130a	28.85	28.273	28.765	27.93	29.634	29.95	30.232	29.957	29.378	28.528	28.586	28.154	28.981	29.585	29.343	40	31.013	40	31.369	34.086	30.961	31.623	40	40	30.878	26.602	27.665
hsa-miR-130b	28.855	28.468	27.727	27.423	29.421	30.093	29.449	29.482	28.993	28.612	29.25	28.508	28.192	28.583	29.379	31.462	30.649	32.985	30.782	33.508	30.543	30.808	32.455	31.576	31.492	27.818	28.173
hsa-miR-132	28.179	26.261	26.18	26.103	28.095	29.961	29.076	28.107	29.737	29.911	30.252	28.73	28.778	28.789	27.723	26.828	25.414	26.713	26.154	28.475	26.496	26.187	25.755	27.495	27.418	23.888	25.69
hsa-miR-133a	30.56	31.673	32.309	33.049	30.94	30.623	29.845	30.362	32.06	30.998	34.072	30.007	30.561	29.333	29.912	40	40	40	29.21	40	26.813	27.152	32.702	32.294	31.01	26.599	26.58
hsa-miR-133b	40	40	40	40	40	40	40	40	40	40	40	40	40	40	40	40	40	40	35.692	40	33.004	36.571	40	40	40	30.672	36.456
hsa-miR-134	36.982	32.74	32.437	30.895	40	40	40	40	37.096	32.369	31.932	40	40	40	40	25.711	25.748	32.677	40	40	27.254	31.564	29.404	29.438	29.661	31.825	31.573
hsa-miR-135a	27.36	28.03	26.531	26.406	28.469	28.999	28.181	28.612	29.711	27.434	27.894	28.795	27.587	27.999	28.41	40	34.079	35.99	33.131	36.379	34.383	33.285	32.847	30.701	29.697	28.675	29.679
hsa-miR-135b	25.859	25.025	23.793	23.932	25.388	25.923	26.638	26.661	25.635	25.653	25.598	26.279	26.203	24.991	25.327	33.367	33.859	35.911	26.862	40	32.614	32.477	31.459	28.202	27.642	27.297	27.592
hsa-miR-136	37.082	40	33.63	35.907	34.417	40	40	37.852	35.101	35.299	40	40	35.11	34.339	35.014	40	36.856	40	40	40	35.312	37.427	34.973	40	40	39.063	37.775
hsa-miR-137	34.051	32.841	31.29	34.013	33.39	36.923	39.677	40	40	40	36.948	34.687	40	36.106	34.169	30.691	30.408	40	40	40	40	40	40	40	40	28.494	28.638
hsa-miR-138	29.793	29.742	29.719	29.938	29.924	30.459	30.526	30.841	32.839	30.979	30.767	29.857	30.812	29.247	29.896	26.429	25.618	40	29.777	34.689	31.502	32.199	29.988	31.007	30.005	29.708	26.213
hsa-miR-139-3p	40	40	40	40	40	40	40	40	40	40	40	40	40	40	40	40	40	40	40	40	40	35.495	40	40	40	40	40
hsa-miR-139-5p	30.208	26.567	28.842	30.299	29.779	30.17	32.542	40	33.308	29.775	32.241	30.084	30.829	31.997	32.46	33.888	33.439	27.902	27.146	40	24.892	25.956	29.317	30.093	30.633	28.549	30.265
hsa-miR-140-3p	32.424	30.652	29.665	30.469	32.587	33.808	32.999	33.166	31.832	33.013	32.331	33.387	31.828	31.996	32.76	29.979	30.509	32.098	30.006	32.835	25.844	25.927	30.249	32.408	30.72	27.771	26.41
hsa-miR-140-5p	28.876	27.79	27.371	27.552	29.589	30.354	29.816	30.042	29.299	29.676	29.39	29.305	29.51	28.955	28.944	27.681	28.11	29.716	28.642	31.173	24.785	24.871	29.303	30.609	29.085	25.563	24.425
hsa-miR-141	26.468	27.235	26.652	27.064	26.852	27.058	27.363	27.704	27.248	27.289	26.589	26.468	26.808	26.228	26.897	36.016	36.736	33.634	35.333	40	32.557	32.802	34.602	32.382	30.702	40	36.93
hsa-miR-142-3p	30.838	40	34.477	33.624	34.167	36.165	31.379	32.603	34.832	34.733	34.056	32.922	32.869	32.079	34.163	36.053	36.475	40	29.513	38.781	21.303	21.368	37.625	32.795	32.868	34.948	35.241
hsa-miR-142-5p	40	40	40	40	40	40	40	40	40	40	40	40	40	40	40	40	40	40	36.032	40	29.002	29.619	40	40	40	40	40
hsa-miR-143	40	29.824	28.416	27.874	34.335	40	40	40	34.771	35.014	40	40	40	33.723	33.828	25.474	26.492	40	33.293	40	29.316	29.861	29.662	30.182	30.078	24.447	23.848
hsa-miR-145	30.838	28.717	27.004	27.016	30.454	30.838	30.791	30.431	29.968	30.978	31.225	30.736	30.964	29.061	29.442	24.543	25.833	40	29.873	40	28.742	29.114	27.915	29.181	29.051	24.05	23.358
hsa-miR-146a	25.007	27.753	26.079	26.18	27.092	27.845	26.101	25.776	25.169	27.661	28.356	27.428	25.403	22.422	22.458	27.579	28.749	35.961	40	40	21.136	21.079	25.843	27.31	27.716	30.14	27.917
hsa-miR-146b-3p	40	40	40	40	40	40	40	40	40	40	40	40	40	40	40	40	40	40	40	40	32.962	35.16	33.567	34.693	40	33.232	40
hsa-miR-146b-5p	29.815	25.796	26.912	26.507	33.04	31.798	31.774	32.965	30.996	30.545	31.025	32.02	29.821	29.307	28.772	28.955	29.48	30.416	28.349	31.431	20.986	21.647	26.697	28.011	27.926	23.693	25.489
hsa-miR-147	40	40	40	40	40	40	40	40	40	40	40	40	40	40	40	40	40	40	40	40	40	40	40	40	37.953	40	40
hsa-miR-147b	40	40	8.904	40	40	40	40	40	40	40	40	40	40	40	40	40	40	40	40	40	40	28.718	28.542	40	40	40	40
hsa-miR-148a	28.545	29.913	27.996	28.388	28.836	29.244	28.833	29.131	29.294	28.448	29.123	28.781	28.366	28.767	28.852	31.524	32.09	32.563	32.568	31.593	29.36	29.981	32.597	32.381	30.659	28.83	26.968
hsa-miR-148b	31.392	30.843	30.964	30.969	32.211	32.105	32.131	31.969	31.388	33.05	31.276	32.27	33.384	31.328	31.913	32.225	31.456	33.194	34.492	32.583	29.497	29.925	36.005	33.374	32.487	29.032	29.384
hsa-miR-149	28.697	24.712	25.746	26.189	29.072	28.656	28.343	28.411	29.395	29.063	29.321	29.658	29.009	27.381	27.297	27.839	27.932	29.508	25.898	30.043	40	40	27.64	28.439	27.714	22.76	23.342
hsa-miR-150	30.53	32.979	35.952	35.237	31.954	32.415	31.271	31.414	34.96	31.091	31.959	31.303	30.762	32.179	32.746	33.945	38.743	35.797	34.523	40	19.411	19.296	33.527	31.801	32.269	28.583	27.873
hsa-miR-152	32.497	30.495	29.242	29.94	35.807	35.886	33.64	34.414	34.725	40	35.456	33.361	33.127	33.376	32.924	28.105	28.515	33.74	36.972	40	30.45	29.702	30.689	31.194	30.316	26.2	25.299
hsa-miR-153	40	40	40	40	37.676	40	40	40	40	40	34.558	40	40	40	40	40	40	40	40	40	40	40	40	40	40	32.948	40
hsa-miR-154	40	40	40	40	40	40	40	40	40	40	40	40	40	40	40	40	40	40	40	40	40	40	40	40	40	40	40
hsa-miR-155	31.332	30.86	29.586	27.984	31.437	30.972	31.085	32.243	30.752	30.96	31.82	30.418	31.1	30.991	31.079	26.992	26.787	31.606	34.132	34.338	25.52	25.481	30.557	32.082	31.351	31.078	31.031
hsa-miR-15a	40	32.056	33.951	33.224	40	40	40	40	40	40	32.768	40	40	32.326	40	33.973	32.562	40	32.983	35.214	27.515	40	40	36.81	40	28.841	29.156
hsa-miR-15b	29.032	28.233	27.824	28.021	29.139	30.124	29.555	29.686	27.917	29.47	28.61	29.411	29.016	28.739	29.123	28.972	28.067	29.266	29.245	31.366	26.149	26.276	39.436	33.486	31.573	27.041	27.014
hsa-miR-16	25.391	23.635	24.211	23.992	25.617	25.907	26.254	26.632	25.501	25.805	25.657	25.87	25.871	25.069	25.324	24.655	24.318	25.435	23.249	25.587	20.943	21.06	28.564	27.518	26.569	22.496	22.683
hsa-miR-17	22.41	20.962	21.278	21.214	22.79	23.026	22.625	22.964	22.732	22.345	22.17	22.552	22.341	22.217	22.545	25.775	25.551	23.91	21.481	23.659	22.345	22.852	26.526	23.964	22.966	20.105	21.936
hsa-miR-181a	32.977	29.418	28.28	29.084	31.733	32.392	31.425	31.123	31.864	32.263	32.764	31.365	32.077	31.731	31.472	29.959	29.305	29.23	30.009	32.856	26.765	26.526	33.023	33.939	33.994	27.023	26.846
hsa-miR-181c	33.821	30.418	28.894	30.081	31.884	31.338	32.248	33.62	35.165	34.168	33.714	32.079	31.706	33.005	32.552	32.179	31.967	32.002	34.185	33.244	28.953	29.535	34.183	35.307	34.305	30.153	29.757
hsa-miR-182	33.256	34.293	32.947	33.006	32.675	32.686	33.456	34.933	32.935	33.501	33.046	32.988	33.896	31.81	32.312	40	39.329	34.387	29.441	36.877	36.953	35.987	36.523	33.868	33.383	35.69	34.581
hsa-miR-183	30.695	32.974	31.428	31.019	29.945	30.842	30.835	30.962	30.478	30.509	30.999	30.149	30.634	29.286	29.897	40	40	32.981	28.295	33.844	40	40	33.401	33.975	32.187	40	40
hsa-miR-184	30.532	29.909	30.777	29.6	30.83	31.72	32.599	33.235	32.206	32.351	31.637	30.079	31.239	29.592	29.884	40	37.092	36.954	36.91	40	40	40	35.485	33.753	35.583	31.394	29.814
hsa-miR-185	32.465	31.623	30.671	31.072	31.855	34.555	31.769	32.413	32.434	32.054	32.382	32.068	31.937	32.385	32.917	31.494	30.998	32.941	31.704	33.989	27.951	28.882	33.476	40	35.044	30.602	29.471
hsa-miR-186	26.962	26.59	26.765	26.394	27.486	27.927	28.261	27.986	27.802	27.632	27.358	27.395	27.434	26.394	27.174	28.287	28.281	28.845	26.947	27.881	24.761	24.937	30.214	29.273	28.793	25.157	24.868
hsa-miR-187	30.897	30.469	29.361	29.818	29.551	30.376	31.717	30.752	30.059	31.283	31.524	31.115	30.648	29.606	29.711	40	40	40	40	40	40	40	39.218	40	35.257	40	40
hsa-miR-188-3p	40	40	40	40	40	40	40	40	40	40	40	40	40	40	40	40	40	40	40	40	40	27.625	40	40	40	40	40
hsa-miR-18a	30.207	29.938	28.492	29.027	30.413	30.872	30.007	28.953	29.194	29.676	28.87	29.991	29.029	29.384	30.457	31.578	31.581	29.786	27.359	29.251	29.156	29.67	31.584	29.953	28.849	27.229	27.71
hsa-miR-18b	28.079	28.792	27.626	27.635	28.599	29.103	28.476	28.365	28.154	27.626	27.593	27.712	27.698	27.785	27.912	30.702	31.189	29.948	27.444	29.205	29.477	29.823	33.347	30.372	29.068	27.754	28.422
hsa-miR-190	32.662	32.831	32.035	32.224	33.333	33.147	34.492	35.396	32.356	33.006	33.335	32.763	32.245	32.734	33.768	32.18	32.233	34.366	36.93	35.847	33.557	32.969	33.825	36.571	35.077	31.076	30.295
hsa-miR-191	25.311	24.318	25.09	24.844	25.969	26.194	25.86	26.544	25.686	26.323	26.1	25.938	25.984	24.975	25.248	25.882	25.531	25.982	24.554	27.23	21.651	22.375	26.797	26.732	26.229	22.934	22.579
hsa-miR-192	31.308	30.71	30.04	29.731	33.926	32.684	32.712	32.331	32.151	32.993	31.701	31.791	31.595	32.969	32.358	34.815	32.834	33.328	31.85	33.48	29.489	29.49	33.2	34.527	33.419	29.823	30.578
hsa-miR-193a-3p	33.608	32.432	33.116	30.188	33.892	40	40	33.7	32.409	31.897	32.141	40	30.816	32.95	30.475	29.002	29.359	32.891	40	40	32.287	33.366	40	32.442	33.01	29.559	29.498
hsa-miR-193a-5p	31.481	32.859	29.885	30.097	33.06	32.992	33.179	32.741	31.041	33.001	31.381	31.63	31.697	30.862	31.503	27.011	27.407	29.861	40	40	31.614	31.238	40	36.387	36.108	27.431	27.576
hsa-miR-193b	27.942	27.994	27.377	27.394	27.245	27.482	27.68	27.708	27.504	27.673	27.533	27.052	27.988	26.654	27.154	25.911	26.346	25.264	25.988	29.311	29.885	29.993	31.279	28.907	28.564	27.334	25.753
hsa-miR-194	32.723	32.375	30.125	30.788	33.01	35.454	34.446	32.654	31.736	35.988	31.411	31.857	33.348	31.592	40	33.383	33.345	33.16	30.805	32.511	29.498	28.936	33.53	33.32	32.703	30.676	30.174
hsa-miR-195	30.913	29.969	29.428	28.991	31.411	32.444	32.663	32.449	31.633	30.696	31.76	31.343	31.099	30.954	30.88	29.21	30.295	30.642	30.489	31.481	26.721	27.933	31.22	32.623	31.874	29.71	29.731
hsa-miR-196b	40	28.446	27.109	25.232	32.558	33.471	33.792	34.898	34.31	34.111	32.439	34.5	32.029	31.134	31.045	32.896	25.043	27.855	28.665	24.787	26.32	25.41	26.814	29.992	26.653	34.134	27.457
hsa-miR-197	28.28	26.974	26.98	27.346	28.7	28.977	28.208	28.349	28.039	28.053	28.128	27.744	28.068	27.97	28.053	27.989	28.133	28.603	26.645	28.985	26.167	25.759	30.326	29.234	29.138	26.397	26.097
hsa-miR-198	40	40	33.324	40	40	40	40	31.178	40	40	40	40	40	34.864	40	40	34.952	40	33.142	40	21.291	40	40	40	40	33.84	40
hsa-miR-199a-3p	30.955	27.372	25.283	25.111	31.122	32.134	31.617	32.088	30.922	29.525	30.005	30.568	29.188	30.623	31.457	23.484	23.45	30.513	40	37.735	25.303	26.714	26.271	27.944	27.321	21.272	21.244
hsa-miR-199a-5p	35.657	40	33.645	35.206	40	40	40	40	40	40	40	40	36.5	40	40	31.945	31.41	40	40	40	34.518	35.043	32.316	33.727	33.535	29.136	28.669
hsa-miR-199b-5p	40	40	40	30.478	40	40	40	40	40	40	40	40	40	40	40	30.407	29.865	40	40	40	34.989	32.763	34.21	37.547	33.172	27.573	27.691
hsa-miR-19a	23.44	22.528	22.614	22.511	23.834	24.187	23.444	23.836	23.212	23.504	22.886	23.444	23.211	23.329	23.527	25.245	24.984	24.648	22.462	23.383	22.523	22.781	26.836	24.671	23.898	21.633	22.065
hsa-miR-19b	21.869	20.983	20.979	20.847	22.403	22.872	22.037	22.174	21.345	21.975	21.592	22.184	21.45	21.898	22.379	24.61	24.031	23.584	21.537	22.967	21.59	21.894	25.365	24.019	22.98	20.398	21.558
hsa-miR-200a	27.803	28.874	25.817	26.653	26.931	27.628	25.835	25.114	26.592	40	40	26.41	26.331	26.396	27.39	40	40	40	40	40	29.021	29.968	40	31.619	29.828	40	40
hsa-miR-200b	24.912	27.655	24.694	26.587	25.558	26.004	24.871	24.938	25.725	25.869	25.499	25.224	25.158	23.987	24.589	33.327	40	40	29.602	32.355	27.256	27.728	29.04	28.269	26.947	31.062	29.682
hsa-miR-200c	22.604	26.529	23.704	24.951	23.012	23.331	23.406	23.849	23.475	23.248	22.944	22.973	22.925	22.173	22.668	33.098	33.036	31.259	26.623	30.83	26.388	26.83	27.602	25.003	23.968	30.084	28.859
hsa-miR-202	30.325	33.678	28.873	29.278	29.402	31.383	29.435	28.909	28.683	29.315	28.771	29.653	29.214	30.334	31.562	30.86	31.019	32.049	33.101	35.461	33.998	33.085	32.15	33.745	34.278	35.229	34.28
hsa-miR-203	30.201	29.921	30.916	29.911	29.835	30.409	31.528	30.032	31.636	31.929	32.271	30.296	30.024	30.176	29.975	36.009	40	31.685	40	40	40	33.219	29.609	33.417	31.703	40	33.577
hsa-miR-204	28.525	28.595	27.281	27.626	28.354	28.655	28.75	29.145	29.129	28.965	28.295	28.075	28.397	28.705	28.875	31.961	40	40	32.085	38.53	40	40	32.674	30.174	29.951	26.185	32.657
hsa-miR-205	29.125	31.232	30.047	30.616	27.661	28.299	29.971	29.807	30.043	30.964	30.448	29.469	29.986	27.754	28.069	40	40	40	40	40	40	40	33.693	33.257	32.47	40	40
hsa-miR-208	40	40	40	40	40	40	40	40	40	40	40	40	40	40	40	40	40	40	39.053	36.756	40	40	40	40	38.771	40	34.511
hsa-miR-208b	40	40	40	40	40	40	40	40	40	40	40	40	40	40	40	40	40	34.98	40	40	40	40	36.911	40	33.743	40	40
hsa-miR-20a	22.934	22.423	22.366	22.237	23.12	23.451	23.367	23.503	22.603	22.976	22.305	22.973	22.733	22.685	23.16	25.727	25.533	24.233	22.364	24.422	22.375	22.944	26.874	24.992	24.103	21.001	22.601
hsa-miR-20b	25.977	23.987	24	23.621	26.465	27.049	26.381	26.699	26.01	25.838	25.314	26.363	25.481	26.173	26.602	30.246	30.298	29.114	27.358	29.293	27.253	27.462	30.271	27.537	26.103	25.132	27.913
hsa-miR-21	26.5	26.965	25.613	25.172	25.961	26.201	27.414	27.283	26.563	26.959	26.314	25.53	26.919	24.836	25.628	24.161	24.916	25.352	30.323	32.585	23.699	23.607	26.97	27.871	27.652	26.316	23.881
hsa-miR-210	27.864	27.201	26.528	26.156	28.182	28.146	28.815	29.409	29.009	28.587	28.604	28.24	28.842	27.104	27.733	28.54	30.846	31.98	30.911	29.814	30.065	30.642	32.787	30.186	28.967	26.769	24.844
hsa-miR-211	40	40	40	40	31.279	40	40	32.242	40	40	40	31.67	32.301	34.348	31.265	40	40	40	31.909	40	40	40	40	34.277	38.133	40	40
hsa-miR-212	32.52	30.101	30.321	30.172	33.092	33.021	32.997	31.994	34.129	32.937	33.563	31.996	31.823	33.984	32.57	31.402	31.197	30.859	34.087	31.914	31.755	31.195	30.823	32.979	31.305	28.904	29.605
hsa-miR-214	32.07	28.782	25.81	25.425	33.431	33.383	34.242	40	31.874	31.562	30.345	31.193	31.677	31.904	40	24.614	25.619	40	40	40	40	40	26.621	28.055	27.376	21.396	21.38
hsa-miR-215	32.122	30.44	30.701	30.47	31.712	32.064	32.043	32.486	31.155	33.968	33.156	31.814	31.97	31.515	33.351	32.426	30.394	32.204	30.962	31.728	28.191	28.123	32.851	33.626	34.418	30.12	30.339
hsa-miR-216a	40	33.996	33.766	40	40	40	40	40	40	40	38.929	40	40	40	40	40	40	40	35.578	40	40	40	40	40	40	40	40
hsa-miR-216b	40	29.753	30.95	32.469	40	40	40	40	40	40	40	40	40	40	40	40	40	40	30.841	40	40	40	40	37.806	40	32.88	34.438
hsa-miR-217	40	31.989	32.264	33.751	40	40	40	40	40	40	40	40	40	40	40	40	40	40	33.215	40	40	40	40	40	40	35.305	40
hsa-miR-218	30.547	27.457	27.511	28.645	30.815	30.605	30.717	30.679	29.638	29.926	29.731	30.242	29.941	29.977	30.129	28.095	27.913	34.525	31.349	28.524	40	36.563	30.358	31.136	31.297	26.574	26.408
hsa-miR-219-1-3p	40	32.985	40	40	40	40	40	40	40	40	40	40	40	40	40	40	40	40	37.127	40	40	40	40	40	40	36.482	40
hsa-miR-219-2-3p	36.05	28.992	29.517	30.384	40	40	40	40	40	40	40	40	40	40	40	40	40	40	40	40	40	40	34.284	40	40	32.091	40
hsa-miR-219-5p	40	31.07	32.992	34.973	40	40	40	40	40	40	40	40	40	40	40	40	40	40	40	40	40	40	40	40	40	33.101	40
hsa-miR-22	40	32.101	28.467	29.59	40	29.185	40	40	29.414	33.111	40	40	40	40	40	25.71	25.846	29.749	40	40	27.266	27.341	30	29.999	40	27.309	25.935
hsa-miR-220	40	40	40	40	40	40	40	40	40	40	40	40	40	40	40	40	40	40	40	40	40	40	40	40	40	40	40
hsa-miR-220b	40	40	40	40	40	32.24	40	40	40	40	40	32.684	40	40	40	40	34.444	34.084	40	40	40	40	33.37	40	33.132	40	40
hsa-miR-220c	40	40	40	40	40	40	40	40	40	40	40	40	40	40	40	40	40	40	40	40	40	40	40	40	40	40	40
hsa-miR-221	27.985	28.671	27.366	26.688	27.703	28.188	26.492	26.567	28.068	27.959	27.841	27.473	28.158	27.054	27.498	24.74	24.9	29.736	31.796	29.879	27.487	27.996	29.716	30.118	29.209	26.807	26.246
hsa-miR-222	24.706	25.231	24.475	23.722	24.303	24.618	23.9	23.924	25.533	25.09	25.099	24.438	25.361	23.838	23.988	22.307	22.5	25.952	28.669	26.326	23.382	23.829	26.345	26.724	26.505	23.576	23.03
hsa-miR-223	36.007	32.659	32.988	32.521	31.304	31.908	34.056	33.658	35.132	33.983	32.944	34.905	32.158	29.622	30.307	33.763	33.772	33.709	37.216	34.969	17.588	17.975	32.81	33.507	34.182	34.503	33.626
hsa-miR-224	30.572	32.462	30.26	29.566	31.843	31.672	32.611	32.765	35.444	31.984	33.141	32.255	34.141	31.082	31.494	28.359	28.959	26.819	40	40	31.134	32.423	34.987	40	37.771	32.964	31.54
hsa-miR-23a	40	40	40	40	40	40	40	40	40	40	40	40	40	40	40	29.977	28.354	30.348	32.846	40	29.318	29.495	33.466	40	40	29.74	28.363
hsa-miR-23b	40	40	40	40	40	40	40	40	40	40	40	40	40	40	40	40	40	40	40	40	31.203	40	31.94	40	40	34.023	40
hsa-miR-24	25.825	24.814	24.59	24.251	25.367	25.715	26.968	27	26.017	26.971	26.926	25.996	26.766	24.478	24.95	23.301	23.373	23.812	25.821	28.931	22.466	22.863	24.12	25.671	25.4	22.526	21.351
hsa-miR-25	25.635	26.203	24.933	24.454	25.463	25.633	25.399	25.558	24.656	24.219	24.291	23.983	24.399	25.386	26.121	28.772	28.806	28.982	28.064	29.745	26.521	26.979	30.259	30.354	29.724	26.95	27.351
hsa-miR-26a	26.404	25.952	25.288	25.058	26.554	26.987	26.855	26.992	26.738	26.958	26.622	26.97	26.374	26.251	26.846	24.945	25.063	27.495	26.584	29.608	21.907	21.99	28.43	28.916	27.295	23.413	23.53
hsa-miR-26b	29.262	27.738	27.442	27.247	29.635	29.962	30.76	30.762	29.234	29.249	29.855	29.604	29.671	28.988	28.892	26.267	26.472	28.862	27.846	30.37	22.142	22.155	29.07	29.822	29.483	25.13	25.03
hsa-miR-27a	30.714	31.002	30.007	29.208	30.084	30.943	31.832	31.83	30.875	31.883	31.661	31.285	32.496	29.527	30.162	26.832	27.181	28.627	34.879	36.534	27.154	27.389	31.046	32.307	32.419	28.471	27.285
hsa-miR-27b	29.819	29.246	27.474	27.591	29.964	30.523	30.899	31.793	30.123	30.506	29.865	29.726	30.062	30.985	30.459	26.604	27.97	29.32	29.673	31.346	28.137	29.192	30.167	30.644	30.636	27.501	26.631
hsa-miR-28-3p	28.855	28.57	28.407	28.594	28.865	29.32	30.062	29.524	28.995	29.997	29.467	28.698	29.937	27.769	27.828	29.987	29.766	30.66	40	32.741	26.959	27.276	34.733	32.201	31.176	26.92	26.538
hsa-miR-28-5p	30.58	30.907	29.328	29.857	30.075	30.965	30.699	30.438	29.814	30.958	30.5	29.762	30.544	29.03	29.634	29.718	30.798	31.512	40	35.484	28.502	28.291	33.792	34.152	32.102	28.967	28.248
hsa-miR-296-3p	33.581	34.073	33.927	31.538	33.996	40	37.431	33.633	35.937	31.891	34.652	33.067	32.869	33.807	32.699	35.154	40	40	40	40	40	40	40	33.676	33.434	34.78	34.033
hsa-miR-296-5p	27.511	29.988	28.39	28.671	28.846	28.958	28.91	28.778	28.677	28.739	28.365	28.152	28.235	28.411	29.032	30.794	31.216	30.596	35.598	32.71	31.321	31.278	31.27	31.365	31.019	30.07	29.576
hsa-miR-298	40	40	40	40	40	40	40	40	40	40	40	40	40	40	40	40	40	40	40	40	40	40	40	40	40	40	40
hsa-miR-299-3p	23.002	24.648	22.093	22.622	22.528	22.919	22.273	21.968	21.962	22.107	21.984	21.792	21.899	22.882	23.635	33.232	32.241	40	40	40	40	33.501	40	40	40	40	40
hsa-miR-299-5p	40	33.137	31.672	32.399	40	40	36.398	40	32.473	32.938	33.829	34.907	40	33.972	34.553	31.094	31.753	40	40	40	40	40	40	33.051	32.542	40	40
hsa-miR-29a	25.78	25.626	24.837	24.706	24.978	26.895	26.982	27.617	24.263	26.86	26.638	24.897	26.486	25.095	25.891	22.944	22.606	26.756	30.23	30.547	23.939	23.618	27.102	28.201	27.515	29.3	27.273
hsa-miR-29b	32.88	31.849	30.22	31.309	33.571	31.701	40	40	40	31.655	30.103	30.64	33.788	30.986	31.625	28.015	28.692	32.001	40	35.199	28.07	28.264	37.251	32.608	33.03	40	33.64
hsa-miR-29c	29.167	28.292	27.512	27.254	28.913	29.528	29.908	30.228	29.495	29.148	29.101	28.831	29.16	27.968	28.785	24.206	23.983	28.632	33.183	31.742	24.799	24.669	28.884	30.062	29.169	29.111	27.938
hsa-miR-301a	28.729	27.654	27.471	27.57	29.234	29.314	29.4	29.69	28.629	28.798	28.913	28.95	28.895	28.258	28.492	30.973	31.211	31.421	27.871	31.131	28.422	28.439	32.467	33.156	30.709	26.647	26.863
hsa-miR-301b	31.343	28.797	28.671	30.035	31.502	32.393	31.646	31.742	30.894	31.806	32.228	31.106	31.262	30.577	31.169	32.915	33.317	34.036	29.16	33.228	29.875	29.835	32.944	31.636	31.252	26.94	27.42
hsa-miR-302a	22.995	24.078	22.021	22.079	23.334	23.828	23.493	23.606	23.205	22.985	22.476	22.728	22.774	22.654	23.132	40	40	40	40	40	40	40	27.98	26.346	24.587	31.962	30.447
hsa-miR-302b	16.293	17.286	15.964	16.272	16.9	17.51	17.154	17.486	17.576	16.271	15.411	16.209	16.738	16.462	17.099	33.365	40	34.05	36.682	36.417	35.047	38.958	22.382	20.222	18.902	40	40
hsa-miR-302c	22.85	25.175	22.85	22.523	23.581	23.806	23.252	23.502	23.078	22.947	22.744	23.008	22.881	22.61	23.096	40	40	40	40	40	40	40	28.278	26.105	24.801	40	40
hsa-miR-30b	28.742	28.003	27.692	27.823	28.774	29.608	29.236	29.499	28.44	28.974	28.81	28.741	28.695	27.973	29.381	28.821	28.888	28.373	28.477	30.706	25.575	25.947	30.619	30.858	30.242	25.741	25.909
hsa-miR-30c	25.951	25.368	25.371	25.273	26.166	26.35	27.193	27.316	26.688	26.712	26.652	26.195	26.455	25.726	26.129	26.931	27.102	26.517	25.955	28.146	24.119	24.04	28.803	28.903	27.617	23.785	23.986
hsa-miR-31	27.174	27.436	26.554	25.643	27.635	28.228	29.086	29.12	27.684	27.972	27.895	27.592	27.454	26.913	27.457	24.368	23.764	25.738	40	29.841	27.539	27.34	27.765	29.867	29.261	33.595	29.027
hsa-miR-32	30.264	29.551	40	29.103	30.377	30.919	28.85	40	31.9	31.278	29.491	28.84	30.05	30.464	27.849	33.053	30.433	32.912	29.859	40	27.205	28.276	31.201	31.128	32.142	27.766	28.363
hsa-miR-320	27.642	27.36	26.979	26.717	28.676	28.55	28.871	29.125	28.48	28.498	28.413	28.04	28.626	27.962	28.311	27.221	27.419	28.564	27.665	30.958	26.269	26.924	31.714	30.492	29.24	24.972	24.985
hsa-miR-323-3p	32.795	32.982	30.162	28.961	31.893	32.576	32.844	32.57	33.382	29.215	28.377	32.519	32.504	32.449	33.271	28.882	28.969	33.483	33.199	32.978	29.881	32.524	31.832	30.416	29.303	33.256	32.396
hsa-miR-324-3p	31.271	30.166	29.876	30.077	32.291	32.322	32.069	32.164	31.395	31.981	32.453	31.138	31.428	30.956	31.322	30.503	30.498	31.434	28.885	32.204	29.947	29.668	32.216	33.833	31.809	28.276	28.513
hsa-miR-324-5p	33.145	31.293	30.682	31.297	32.942	32.867	35.297	33.672	32.862	33.277	32.736	32.089	33.45	31.96	32.945	32.124	30.627	31.97	29.372	32.995	30.855	30.551	32.433	36.272	34.238	28.28	28.706
hsa-miR-325	40	40	40	40	40	40	40	40	40	40	40	40	40	40	40	40	40	40	40	40	40	40	40	40	40	40	40
hsa-miR-326	32.55	32.981	32.449	33.124	33.797	33.809	32.788	33.178	32.237	31.767	31.854	40	40	32.287	33.001	35.314	40	40	40	40	29.987	31.031	40	34.001	40	29.774	30.892
hsa-miR-328	32.707	30.421	30.071	30.547	33.082	33.537	34.863	32.048	32.972	32.273	33.424	32.723	33.699	32.859	33.956	31.114	32.076	34.005	31.059	33.96	28.793	29.127	29.702	32.319	31.628	29.399	29.412
hsa-miR-329	40	40	40	34.945	40	40	40	40	40	36.968	33.907	40	40	40	40	36.548	35.202	40	40	40	34.342	40	40	40	36.126	40	40
hsa-miR-330-3p	32.988	33.128	31.986	33.046	33.119	33.779	33.151	33.995	33.836	33.657	33.471	32.304	34.538	32.35	32.649	32.699	33.628	32.675	31.173	33.912	31.315	31.42	40	35.077	34.818	30.897	30.687
hsa-miR-330-5p	40	40	40	40	40	40	40	40	16.693	40	36.259	40	40	40	40	40	40	40	40	40	40	40	40	40	40	35.506	40
hsa-miR-331-3p	27.302	25.983	26.263	26.067	27.498	27.374	27.629	27.355	27.35	27.212	27.088	26.905	27.837	26.434	26.924	28.277	28.402	28.484	26.3	29.765	26.382	26.889	30.449	28.734	28.198	25.164	25.073
hsa-miR-331-5p	28.226	28.355	27.227	28.32	29.307	40	40	40	27.909	28.621	28.656	27.948	28.564	29.192	29.453	30.015	29.014	29.5	29.103	40	40	28.705	40	30.774	29.427	19.704	18.851
hsa-miR-335	30.712	29.969	28.869	28.746	30.865	30.978	31.278	31.328	31.01	30.568	30.457	30.038	30.791	30.964	30.661	33.042	29.578	32.173	32.11	40	29.388	29.949	40	33.742	32.137	26.544	27.344
hsa-miR-337-5p	40	32.945	32.631	30.016	33.007	33.109	33.74	33.45	40	30.806	29.623	30.529	31.984	31.542	33.544	28.809	29.034	40	40	40	30.276	33.116	40	31.906	32.449	40	40
hsa-miR-338-3p	40	35.996	40	40	40	40	40	40	40	40	40	40	40	40	40	40	40	40	40	40	31.299	32.009	40	40	40	35.964	40
hsa-miR-339-3p	31.259	29.14	30.373	29.737	30.083	30.627	30.866	30.895	31.486	31.969	32.172	30.976	31.785	30.047	30.447	31.713	30.78	32.048	29.07	31.318	28.317	28.654	38.153	32.68	31.127	27.71	27.867
hsa-miR-339-5p	31.957	29.549	29.854	29.29	30.925	31.258	32.472	33.66	30.483	31.233	31.127	30.981	30.962	31.409	31.518	29.754	30.008	31.78	29.057	31.263	27.534	27.587	33.548	35.556	32.951	28.962	29.527
hsa-miR-33b	40	40	40	40	40	40	40	40	40	40	40	40	40	40	40	40	40	40	40	40	40	40	40	40	32.225	40	40
hsa-miR-340	30.373	28.233	28.711	28.199	30.94	31.389	30.705	31.235	30.992	30.671	31.038	30.652	30.604	29.963	30.504	32.52	34.4	32.777	30.305	31.483	27.05	27.162	33.913	34.001	31.478	27.678	27.772
hsa-miR-342-3p	28.999	26.439	26.93	27.414	29.559	30.102	29.378	29.273	29.126	29.267	29.065	29.388	29.196	28.499	28.782	29.266	28.131	29.951	25.001	29.776	22.366	21.897	29.911	31.576	30.051	24.734	24.805
hsa-miR-342-5p	40	40	40	40	40	40	40	40	40	40	40	40	40	40	40	40	40	40	40	40	35.014	35.019	40	40	40	40	40
hsa-miR-345	29.824	27.692	27.93	28.753	30.855	31.537	30.279	30.278	29.498	30.972	30.124	30.399	30.529	29.744	29.99	29.764	29.411	31.803	25.655	30.085	27.05	27.094	33.333	30.995	29.737	25.227	25.729
hsa-miR-346	30.507	28.915	28.106	28.904	40	30.266	29.312	28.927	28.903	30.093	28.887	29.243	28.524	30.091	30.415	30.527	30.805	30.172	29.929	31.46	31.507	30.156	40	30.242	29.893	29.957	30.824
hsa-miR-34a	27.934	27.087	27.749	26.816	27.087	27.24	28.097	28.11	28.487	28.068	28.07	27.607	27.649	26.862	27.468	26.737	27.298	29.095	27.479	32.277	31.985	30.444	28.056	29.377	28.577	28.062	27.248
hsa-miR-34c-5p	26.562	26.659	25.387	25.098	25.751	26.049	25.908	25.229	25.958	26.065	26.125	25.813	25.797	25.968	26.493	29.742	28.421	40	25.573	40	40	40	26.698	29.349	27.763	29.919	29.45
hsa-miR-361-5p	32.895	34.188	31.084	30.757	33.778	33.818	34.793	32.492	31.898	31.782	32.09	32.666	30.983	33.918	33.165	31.465	31.904	33.349	34.443	33.345	30.452	29.952	40	40	35.335	29.592	29.352
hsa-miR-362-3p	33.332	33.408	32.66	33.314	33.229	34.367	32.466	33.197	35.085	32.072	34.281	35.237	33.286	34.221	36.186	33.619	32.739	40	34.411	40	31.427	30.404	40	40	40	29.432	32.02
hsa-miR-362-5p	30.202	29.898	29.897	29.309	30.994	32.342	29.328	30.116	30.656	30.944	30.873	30.727	30.604	30.093	30.761	30.085	30.624	30.949	28.641	31.663	28.756	28.534	40	35.641	31.397	26.079	27.776
hsa-miR-363	28.744	27.781	26.948	26.68	29.892	30.148	29.131	29.643	29.242	28.715	28.282	27.806	28.545	29.952	30.204	36.078	40	40	40	40	30.537	30.917	40	32.626	29.975	28.341	30.744
hsa-miR-365	32.939	32.957	30.769	30.388	32.018	32.703	32.716	32.071	32.244	33.008	32.114	32.582	32.033	31.653	32.692	27.184	27.374	28.067	29.474	32.996	30.691	30.001	30.014	31.583	30.01	27.735	27.086
hsa-miR-367	20.534	21.635	19.605	19.772	20.664	21.134	21.455	21.363	20.949	20.507	19.753	20.475	20.468	20.183	20.683	40	40	40	40	40	36.992	20.351	25.091	23.456	22.634	26.01	24.893
hsa-miR-369-3p	40	40	32.163	31.191	40	40	32.507	40	40	40	30.587	40	40	40	40	40	31.466	40	40	40	35.238	40	40	40	40	40	40
hsa-miR-369-5p	40	35.084	33.541	35.008	40	40	40	40	36.674	35.756	40	40	40	40	40	32.523	32.689	40	40	40	35.955	40	34.219	40	37.393	40	35.723
hsa-miR-370	40	40	33.968	30.865	40	37.661	40	40	40	31.423	29.251	40	40	40	40	28.402	28.19	40	40	40	29.746	35.211	32.268	32.327	29.646	34.414	40
hsa-miR-371-3p	25.349	32.118	30.312	32.319	31.243	31.103	28.585	28.43	30.844	32.033	34.89	32.345	27.376	28.913	28.816	40	40	40	40	40	40	40	32.41	27.886	28.574	40	40
hsa-miR-372	21.909	26.992	25.492	27.26	26.586	26.932	24.801	24.459	26.485	27.7	27.93	27.463	23.554	24.651	24.989	40	40	35.945	40	40	40	40	26.847	23.705	24.953	40	36.86
hsa-miR-373	27.52	33.521	31.542	33.711	32.229	31.955	28.947	29.588	31.434	32.079	32.057	30.864	28.635	30.5	30.943	35.713	35.957	35.965	40	40	40	35.763	34.346	29.757	30.529	37.851	39.523
hsa-miR-374a	27.191	26.443	26.013	26.078	27.181	27.553	27.59	27.449	27.228	26.962	26.579	27.405	26.906	26.365	26.913	27.462	27.205	29.099	30.216	29.489	24.964	25.415	31.8	29.554	28.641	24.961	25.167
hsa-miR-374b	24.951	24.236	24.251	23.967	25.656	25.859	25.249	25.658	25.005	25.062	25.122	25.617	25.154	24.04	24.928	26.589	26.745	27.493	28.656	27.843	23.164	23.971	29.768	28.091	26.528	23.153	23.734
hsa-miR-375	31.166	26.83	23.531	27.105	29.433	29.278	40	33.234	26.154	27.208	27.083	29.85	29.861	28.999	28.583	29.782	40	40	23.792	40	32.554	40	40	32.255	30.967	40	40
hsa-miR-376a	30.979	30.794	27.277	26.69	29.45	30.309	29.406	28.355	28.483	26.78	25.766	30.386	28.251	31.043	31.747	25.861	25.694	40	40	34.312	26.644	31.026	30.557	28.28	27.488	34.973	34.466
hsa-miR-376b	40	40	40	40	40	40	40	40	40	40	40	40	40	40	40	40	40	40	40	40	40	28.899	40	40	40	40	40
hsa-miR-376c	40	32.975	31.034	28.989	34.697	35.276	35.824	40	40	29.529	28.535	38.44	40	40	40	26.97	27.13	40	40	40	27.941	31.993	33.325	30.912	29.899	34.526	33.124
hsa-miR-377	40	40	40	40	40	40	40	40	40	35.976	40	40	40	40	40	40	40	40	40	40	40	40	40	40	40	40	40
hsa-miR-379	40	31.012	30.008	30.045	40	40	40	40	40	29.979	31.804	40	40	40	40	29.294	29.357	40	40	40	30.394	40	31.347	31.795	40	40	40
hsa-miR-380	40	40	34.686	40	40	40	40	40	32.436	32.718	30.94	40	40	40	40	40	40	40	40	40	40	40	40	40	40	40	29.256
hsa-miR-381	30.566	30.698	28.757	29.22	29.307	29.52	30.039	28.801	28.852	29.573	29.187	29.679	29.143	30.983	30.709	31.823	31.309	33.574	40	40	40	40	36.104	40	33.094	40	40
hsa-miR-382	40	31.255	29.7	29.761	40	40	33.541	40	33.844	30.999	29.675	33.008	31.886	40	40	28.098	27.904	40	40	40	28.85	32.795	31.109	32.608	31.11	36.395	34.752
hsa-miR-383	40	40	40	34.35	40	40	40	40	35.434	40	34.266	40	40	40	40	34.002	40	40	34.98	37.32	40	40	38.035	40	40	31.702	31.744
hsa-miR-384	40	40	40	40	40	40	40	40	40	40	40	37.284	40	40	40	40	40	40	40	40	40	40	40	40	40	40	40
hsa-miR-409-5p	40	35.739	33.737	33.705	40	40	40	40	40	33.974	33.171	40	40	40	40	31.41	31.762	40	40	40	34.144	40	40	32.993	34.308	40	40
hsa-miR-410	34.335	29.577	28.194	28.431	30.812	33.082	32	31.93	29.865	28.709	27.154	28.899	29.995	32.113	34.089	28.508	29.947	36.075	36.161	40	28.753	32.711	31.167	30.737	29.056	35.458	40
hsa-miR-411	34.429	30.203	29.21	29.561	34.115	34.389	35.512	36.134	33.863	30.384	29.274	33.619	32.973	33.999	34.334	27.958	28.562	40	40	40	29.909	33.761	31.049	31.997	30.474	40	37.22
hsa-miR-412	40	40	40	40	40	40	40	40	40	40	40	40	40	40	40	40	40	40	40	40	31.976	40	40	40	40	33.897	40
hsa-miR-422a	30.254	30.394	29.524	29.533	30.588	31.402	30.221	30.345	30.421	30.782	30.15	32.036	30.292	30.583	30.999	32.078	31.505	30.546	28.902	30.261	27.822	27.384	32.546	31.534	30.258	30.284	31.283
hsa-miR-423-5p	31.654	40	31.963	30.711	31.551	40	32.287	32.124	31.365	30.907	30.331	31.624	31.747	31.363	40	31.171	30.853	31.051	31.285	40	29.183	28.999	40	40	33.29	31.03	31.161
hsa-miR-424	35.845	35.212	35.475	33.167	33.218	33.661	33.794	35.125	39.735	34.337	35.607	34.347	33.705	32.988	33.276	30.582	32.941	40	40	40	35.282	40	40	40	40	32.547	32.703
hsa-miR-425	27.563	26.473	26.475	26.693	27.596	28.685	27.8	26.976	26.677	27.987	27.446	27.569	27.539	26.924	27.746	27.362	28.527	28.697	27.844	29.336	25.545	25.246	28.758	28.449	28.085	27.188	26.418
hsa-miR-429	28.762	30.164	28.149	29.501	29.617	29.382	27.61	27.781	28.805	29.076	29.081	28.078	29.255	26.724	27.272	36.081	40	40	40	40	31.988	34.248	35.868	31.633	30.804	36.001	31.455
hsa-miR-431	40	30.168	28.714	28.594	40	40	40	40	40	30.966	28.709	40	40	40	40	28.111	27.59	40	40	40	26.879	34.206	30.046	30.226	28.632	40	40
hsa-miR-433	40	30.299	29.758	29.245	31.343	32.563	40	32.318	33.028	30.934	30.483	40	40	30.952	31.64	30.376	29.323	31.876	40	40	30.896	40	28.551	31.097	30.65	40	40
hsa-miR-448	40	40	40	40	40	40	40	40	40	40	40	40	40	40	40	40	40	40	40	40	40	40	40	40	40	40	40
hsa-miR-449a	40	40	30.319	35.208	37.086	37.328	40	33.787	40	35.971	35.248	40	40	40	40	40	35.692	33.901	37.826	35.251	40	35.779	37.728	35.371	40	37.292	31.754
hsa-miR-449b	32.127	32.477	29.017	40	32.815	40	40	40	40	40	32.595	40	40	40	40	40	40	35.919	32.818	34.145	32.49	34.801	36.029	32.592	33.122	40	31.249
hsa-miR-450a	40	40	40	40	40	40	40	40	40	40	40	40	40	40	40	31.033	34.46	40	40	40	40	40	40	18.983	40	31.002	30.341
hsa-miR-450b-3p	40	40	40	40	40	40	40	40	40	33.762	40	40	40	40	40	40	40	40	40	40	34.762	40	40	40	35.014	40	36.724
hsa-miR-450b-5p	40	28.905	29.019	40	40	40	30.973	40	40	40	40	40	29.408	40	40	29.994	30.897	40	40	31.482	28.212	40	40	40	40	29.209	28.856
hsa-miR-451	31.887	40	28.617	40	30.619	40	40	40	40	26.713	29.348	29.997	40	32.723	40	40	40	40	40	40	24.63	24.631	33.669	40	34.099	40	40
hsa-miR-452	30.626	31.559	30.604	29.963	32.405	31.07	33.813	31.883	40	33.098	32.88	31.671	34.093	31.044	32.398	29.389	28.396	27.738	40	40	30.625	33.709	40	40	31.325	32.089	29.728
hsa-miR-453	40	40	40	40	40	40	40	40	40	40	40	40	40	40	40	40	40	40	40	40	40	40	40	40	40	40	40
hsa-miR-454	27.737	24.945	25.996	26.177	27.589	28.109	28.249	28.277	27.205	27.838	27.581	27.793	27.66	26.688	27.125	28.354	28.118	28.304	24.657	28.248	25.098	25.432	31.748	29.359	28.753	23.543	24.176
hsa-miR-455-3p	31.995	32.001	31.128	31.237	32.129	32.498	32.948	33.426	32.349	31.854	31.714	31.523	31.963	30.678	31.423	30.207	29.673	33.672	30.672	35.238	40	40	40	36.743	34.065	29.617	27.994
hsa-miR-455-5p	29.175	29.518	28.742	28.339	29.283	29.709	30.522	30.724	29.19	29.389	29.744	29.646	29.631	28.478	28.821	28.024	29.123	31.095	30.163	35.011	35.958	40	32.837	32.18	30.609	27.442	26.516
hsa-miR-483-5p	34.246	36.041	30.8	29.542	33.105	33.05	31.796	33.939	33.673	32.401	34.792	36.53	32.787	34.077	35.868	34.08	32.822	40	34.829	40	32.647	35.124	33.143	35.825	31.208	24.182	25.441
hsa-miR-484	25.847	24.08	24.359	24.357	26.474	26.74	26.667	26.86	26.22	25.962	25.967	26.212	26.128	25.624	25.81	25.896	25.852	26.062	24.705	26.844	23.212	23.617	26.255	27.156	26.4	23.142	23.738
hsa-miR-485-3p	34.017	33.048	31.795	30.156	33.338	33.71	34.463	33.232	34.61	30.889	29.783	32.943	33.578	33.026	33.64	29.738	29.997	33.471	33.795	34.733	30.162	31.462	33.666	32.664	31.25	33.402	35.427
hsa-miR-485-5p	40	40	40	40	40	40	40	40	40	40	40	40	40	40	40	40	40	40	40	40	40	40	40	40	40	23.749	22.4
hsa-miR-486-3p	31.058	40	30.234	40	30.073	29.665	30.139	40	40	40	40	40	30.649	40	40	30.773	31.222	40	29.636	30.045	27.687	27.058	30.755	31.044	31.56	40	40
hsa-miR-486-5p	28.328	29.658	30.28	30	27.47	27.789	28.712	28.249	28.599	30.944	29.525	28.445	29.228	26.852	27.495	30.672	30.096	40	27.23	32.085	24.52	25.412	32.317	33.36	30.722	40	40
hsa-miR-487a	29.907	28.113	28.715	26.157	27.049	27.187	28.541	29.146	26.131	29.222	28.825	26.23	26.33	26.579	27.458	28.319	25.241	27.389	27.845	25.46	27.316	29.897	30.152	31.484	30.344	30.115	28.735
hsa-miR-487b	40	33.972	33.989	32.327	40	40	40	40	40	32.755	31.549	40	40	40	40	30.767	30.63	40	40	40	30.83	36.674	34.572	35.004	32.949	40	34.869
hsa-miR-488	35.936	33.946	33.168	34.116	35.861	39.072	36.794	38.373	40	40	35.827	38.95	35.398	40	40	40	40	40	35.834	40	40	40	40	40	35.549	29.688	33.65
hsa-miR-489	30.967	28.938	29.144	30.095	30.317	31.238	31.044	31.15	27.862	29.916	29.622	30.19	29.495	29.066	29.562	30.73	31.467	33.084	34.709	33.618	33.645	32.2	31.977	32.012	32.104	32.572	32.632
hsa-miR-490-3p	31.53	28.974	29.083	40	30.496	40	29.425	30.103	30.052	31.713	29.457	30.024	29.102	40	30.207	29.803	40	30.947	40	28.459	30.94	30.443	30.138	29.903	40	40	40
hsa-miR-491-3p	40	40	40	40	40	40	40	40	40	40	40	40	40	40	40	40	40	40	40	40	40	40	40	40	40	40	40
hsa-miR-491-5p	30.594	28.704	27.803	28.878	29.783	30.523	30.452	31.073	29.725	30.73	29.414	29.914	30.249	29.524	29.999	31.097	30.693	30.607	32.752	30.592	28.976	29.187	31.76	30.966	30.538	27.63	27.651
hsa-miR-492	40	40	40	40	40	40	40	40	40	40	40	40	40	40	40	40	40	40	40	40	40	40	40	40	40	40	40
hsa-miR-493	40	40	35.881	32.398	34.889	40	40	40	40	32.791	32.112	40	40	40	40	29.171	29.584	34.073	40	40	30.618	40	40	33.276	30.848	32.55	40
hsa-miR-494	32.464	33.02	30.318	29.417	31.984	32.585	30.82	31.647	30.317	29.646	29.711	30.318	30.553	31.533	32.138	26.479	26.742	29.946	33.176	33.717	28.77	28.42	31.9	31.206	29.273	30.862	30.253
hsa-miR-495	36.038	31.981	29.635	29.036	40	32.966	36.924	40	34.911	28.847	27.844	37.593	40	40	34.781	27.905	28.094	40	40	40	28.059	30.969	31.673	30.248	28.885	40	35.187
hsa-miR-496	40	40	30.892	31.621	40	40	40	40	40	40	40	40	40	40	40	31.91	40	40	40	35.312	40	31.938	33.633	40	40	40	34.8
hsa-miR-499-3p	40	40	40	40	40	40	40	40	40	40	40	40	40	40	40	40	40	40	40	40	40	40	40	40	40	40	40
hsa-miR-499-5p	24.494	24.93	23.241	23.957	24.778	25.03	24.654	24.811	25.011	24.514	24.531	24.33	24.353	24.511	24.59	40	40	40	37.613	40	40	40	40	40	40	40	40
hsa-miR-500	31.004	30.16	29.429	28.328	30.939	30.803	28.859	28.599	30.965	40	29.221	30.875	29.92	29.247	30.031	31.065	29.795	40	27.451	40	28.842	27.733	40	32.583	30.181	26.282	27.741
hsa-miR-501-3p	40	40	40	40	40	40	40	40	40	40	40	40	40	40	40	40	40	40	40	40	40	40	40	40	40	32.728	40
hsa-miR-501-5p	32.053	27.02	26.822	29.251	30.476	30.357	29.853	29.667	30.502	40	35.047	40	40	29.34	31.962	40	31.245	30.703	27.274	32.017	28.657	29.11	34.086	40	40	26.096	28.415
hsa-miR-502-3p	35.368	34.8	34.303	34.286	36.745	35.592	33.487	34.135	33.675	35.327	40	40	35.592	35.969	34.132	34.776	33.669	33.974	33.812	35.758	33.405	33.232	40	40	40	31.145	32.507
hsa-miR-502-5p	40	31.742	30.935	31.136	32.728	40	40	33.533	32.954	40	40	32.589	32.833	40	32.262	33.026	33.525	40	32.591	34.004	32.686	30.918	33.864	40	40	28.775	31.276
hsa-miR-503	34.987	40	33.763	33.307	31.232	40	31.612	30.832	30.362	31.955	40	31.792	40	31.286	31.316	29.612	30.607	40	32.5	40	34.75	40	40	40	32.369	33.009	33.52
hsa-miR-504	40	32.35	30.995	32.457	31.885	40	33.282	40	32.565	32.482	31.481	40	32.522	33.952	33.715	40	40	35.803	40	40	40	34.267	40	40	40	40	34.258
hsa-miR-505	32.781	40	40	40	40	40	40	40	40	40	40	40	40	40	40	40	40	40	40	40	30.98	33.53	40	40	40	40	31.532
hsa-miR-506	40	40	40	40	40	40	40	40	40	14.14	40	40	40	40	40	40	40	40	25.986	40	40	40	40	40	40	40	40
hsa-miR-507	40	40	40	40	40	40	40	40	40	40	38.69	37.014	37.76	40	40	40	40	40	40	37.598	34.99	40	36.915	40	40	40	38.805
hsa-miR-508-3p	29.597	25.267	23.198	40	24.609	25.659	40	24.693	24.853	40	23.246	40	24.557	25.858	40	32.144	40	40	28.051	34.628	40	40	40	40	40	40	31.3
hsa-miR-508-5p	40	40	40	40	40	40	40	40	40	40	40	40	40	40	40	40	40	40	40	40	40	40	40	40	40	40	40
hsa-miR-509-3-5p	40	40	40	40	40	40	40	40	40	40	40	40	40	40	40	40	40	40	40	40	40	40	40	40	40	40	40
hsa-miR-509-5p	40	40	40	40	38.936	40	40	40	37.51	40	40	37.254	40	40	40	35.022	33.136	40	36.243	40	40	40	40	33.88	39.419	40	39.109
hsa-miR-510	40	40	40	40	40	40	40	40	40	40	40	40	40	40	40	40	40	40	38.073	40	40	40	40	40	40	40	40
hsa-miR-511	40	40	35.481	40	34.943	40	40	37.357	36.988	34.928	40	40	40	33.017	40	36.069	36.172	34.023	40	40	40	40	40	39.384	40	35.957	40
hsa-miR-512-3p	22.7	25.031	23.855	23.717	23.924	24.203	22.563	22.496	22.888	23.398	19.082	23.296	21.728	22.606	23.251	37.147	40	40	40	40	40	40	25.585	24.811	23.844	33.082	40
hsa-miR-512-5p	29.255	33.063	30.967	31.091	30.588	31.363	29.237	30.82	29.744	29.693	29.889	29.232	28.307	29.186	29.608	40	40	40	40	40	40	40	40	32.891	32.661	40	40
hsa-miR-513-5p	40	40	40	40	40	40	40	40	40	40	40	40	40	40	40	40	40	40	40	40	40	40	40	40	40	40	40
hsa-miR-515-3p	31.737	40	33.869	33.526	33.389	36.597	33.479	32.184	32.759	32.959	33.493	32.802	30.75	32.163	31.973	40	40	40	40	40	40	40	40	36.38	35.628	40	40
hsa-miR-515-5p	30.018	33.97	32.546	31.495	31.409	32.385	30.568	30.631	30.286	30.987	30.625	31.244	29.033	30.043	30.725	40	40	40	40	40	40	40	34.231	32.678	32.023	40	40
hsa-miR-516a-5p	34.601	40	35.984	36.372	37.857	35.853	40	36.383	40	40	35.478	40	35.005	36.047	40	40	40	40	40	40	40	40	38.023	40	40	40	40
hsa-miR-516b	30.993	40	32.293	32.718	33.255	33.145	30.978	31.116	30.961	32.917	32.949	31.978	30.132	31.69	34.143	40	40	40	40	40	40	40	40	40	33.51	40	40
hsa-miR-517a	27.643	31.078	28.993	29.179	28.97	29.933	28.42	28.071	28.079	28.979	28.27	28.061	26.94	27.405	27.96	40	40	40	40	40	40	40	33.018	29.689	29.289	40	40
hsa-miR-517b	25.306	28.355	27.331	27.104	26.14	26.843	25.615	26.36	25.547	26.23	25.541	25.724	24.314	24.863	25.77	40	31.218	40	40	30.731	31.744	30.661	29.826	28.044	27.045	40	31.584
hsa-miR-517c	21.454	23.151	20.387	21.847	20.842	22.037	20.361	19.304	20.226	21.791	19.821	20.794	20.156	21.659	22.437	40	31.84	40	29.11	31.077	29.004	29.264	27.245	24.706	24.38	31.764	30.511
hsa-miR-518a-3p	32.128	35.477	31.839	32.838	33.132	32.811	32.468	32.661	32.849	33.024	33.648	32.223	30.743	31.115	31.594	35.467	40	40	40	40	40	40	38.226	34.005	32.013	40	40
hsa-miR-518a-5p	40	40	40	40	40	40	40	40	40	40	40	40	40	35.869	40	40	40	40	40	40	40	40	40	40	40	40	40
hsa-miR-518b	27.601	31.208	29.418	29.343	28.862	29.206	28.793	27.875	28.706	28.94	29.289	29.381	26.901	27.843	28.414	40	40	40	40	40	40	40	35.158	30.906	31.013	37.362	35.904
hsa-miR-518c	30.987	40	32.45	32.763	32.069	33.107	32.895	31.719	31.277	34.998	33.047	32.271	30.14	31.909	32.903	40	40	40	40	40	40	40	40	35.195	35.426	40	40
hsa-miR-518d-3p	22.956	22.543	20.802	21.448	22.099	22.906	22.348	21.815	21.496	40	21.199	40	21.182	22.315	40	40	40	40	40	40	40	40	40	40	40	40	40
hsa-miR-518d-5p	31.343	34.943	34.464	31.546	32.004	31.695	30.984	31.082	33.014	31.897	31.805	30.933	29.945	31.268	32.821	40	40	40	40	40	40	40	40	33.347	33.468	40	40
hsa-miR-518e	27.646	29.413	27.732	28.606	27.938	28.476	27.307	27.659	26.691	27.995	27.935	27.204	26.618	26.916	27.792	30.984	30.1	31.091	33.254	32.451	31.527	31.519	31.366	30.836	29.462	33.9	33.221
hsa-miR-518f	20.698	22.951	19.824	20.887	20.113	21.048	20.16	19.582	18.682	21.098	19.298	21.241	19.329	20.8	22.083	32.733	34.211	34.504	37.295	34.341	35.076	35.278	33.414	29.964	30.221	35.971	37.12
hsa-miR-519a	25.622	27.789	26.564	26.044	26.221	26.698	25.268	25.496	25.511	26.598	25.823	26.022	24.443	25.212	25.648	40	30.964	32.719	33.294	31.648	31.694	32.614	29.735	27.618	27.831	30.748	26.574
hsa-miR-519c-3p	27.179	31.526	28.841	28.107	28.363	28.89	27.616	27.975	27.187	27.886	27.321	26.331	26.523	27.083	27.36	37.257	40	40	34.443	40	31.994	40	31.462	29.47	29.938	40	32.605
hsa-miR-519d	16.729	18.99	16.29	17.444	17.289	17.6	17.96	16.967	17.159	18.182	16.475	16.737	17.139	18.08	18.27	30.648	32.266	33.979	34.333	40	32.975	40	29.992	28.035	26.575	35	36.143
hsa-miR-519e	27.847	30.783	28.663	28.972	28.682	29.964	28.141	28.022	28.392	28.173	28.279	28.539	26.989	28.236	28.752	30.841	30.516	31.84	30.623	30.962	32.149	30.944	30.244	30.682	29.286	32.761	33.121
hsa-miR-520a-3p	29.665	40	40	29.378	29.434	40	29.506	40	29.706	40	40	40	28.897	31.975	29.958	40	40	40	40	40	40	40	40	31.609	33.109	40	40
hsa-miR-520a-5p	32.313	36.05	40	40	33.476	40	31.555	33.37	32.255	33.028	34.434	33.879	30.607	31.227	32.227	40	40	40	40	40	40	40	40	33.552	40	37.132	40
hsa-miR-520b	29.498	32.267	29.411	30.701	30.502	31.194	29.511	29.78	30.186	30.456	23.77	30.136	28.386	28.987	29.779	32.606	34.398	34.587	33.212	34.484	36.972	40	33.008	31.539	30.665	37.518	40
hsa-miR-520d-5p	40	40	40	40	40	40	40	40	40	40	40	40	40	40	40	40	40	40	40	40	40	40	40	40	40	40	37.966
hsa-miR-520e	23.039	23.542	22.356	22.781	22.51	22.727	22.737	21.443	22.448	22.993	30.878	21.925	22.543	22.977	23.351	40	40	40	40	40	40	40	38.535	40	34.505	40	40
hsa-miR-520f	32.102	40	31.514	32.09	33.028	34.555	31.123	32.273	31.955	33.034	13.998	31.913	32.126	31.78	32.101	40	40	34.568	39.764	40	40	38.357	40	35.889	39.1	40	40
hsa-miR-520g	23.428	25.883	24.599	24.92	25.297	25.325	22.813	21.741	23.753	24.088	22.388	23.719	22.158	23.583	23.854	40	40	40	40	40	31.018	40	29.376	25.956	24.386	30.736	31.286
hsa-miR-521	30.319	32.264	28.426	28.399	29.709	29.913	28.794	29.444	28.206	29.227	28.611	28.366	28.055	30.565	30.029	40	40	40	33.385	40	35.92	40	40	40	40	40	40
hsa-miR-522	28.144	29.521	28.546	29.507	28.807	29.206	27.816	28.42	27.933	29.233	29.186	28.774	27.048	27.608	28.261	40	33.466	40	40	33.887	31.984	31.861	32.461	30.717	29.519	40	32.538
hsa-miR-523	26.349	27.07	24.908	25.496	25.852	25.739	24.927	24.411	24.873	25.471	24.114	24.485	25.233	25.835	27.505	31.784	30.499	33.395	31.645	40	34.97	32.15	35.793	31.195	30.833	33.628	32.882
hsa-miR-524-5p	35.982	40	40	40	40	40	40	40	33.901	40	35.35	40	35.031	40	40	40	40	40	40	40	40	40	40	40	40	40	40
hsa-miR-525-3p	28.781	32.967	32.214	30.633	30.884	31.011	29.827	29.626	29.902	30.403	30.013	29.563	28.439	28.692	29.391	40	40	40	40	40	40	40	34.053	31.131	31.191	40	40
hsa-miR-525-5p	33.376	40	40	36.294	34.656	33.981	32.03	33.823	32.278	34.797	33.864	33.491	31.791	34.445	32.792	40	40	40	33.172	40	40	40	40	40	34.555	40	40
hsa-miR-526b	33.867	40	40	40	35.88	40	34.662	40	40	40	40	34.328	34.511	40	33.481	40	40	40	40	40	40	40	40	34.897	40	40	40
hsa-miR-532-3p	30.594	30.975	30.172	29.926	31.082	31.071	29.974	30.043	31.174	31.43	31.107	31.192	31.363	30.542	30.692	30.985	31.149	31.671	28.43	32.46	28.683	28.193	31.677	33.253	31.341	27.453	29.825
hsa-miR-532-5p	31.164	30.288	29.658	30.171	31.587	32.76	29.596	29.888	31.986	31.735	31.756	33.039	31.928	30.659	30.877	30.866	30.709	31.995	28.331	32.838	27.76	27.575	33.768	32.383	31.336	24.374	26.514
hsa-miR-539	40	34.181	34.091	30.557	40	38.047	35.825	40	36.454	31.63	28.58	35.656	34.765	40	40	28.061	28.117	40	40	37.692	28.987	40	31.928	32.029	30.056	40	32.271
hsa-miR-541	40	40	40	40	40	40	40	40	40	40	40	40	40	40	40	40	40	40	40	40	40	40	40	40	40	40	40
hsa-miR-542-3p	33.602	36.759	35.247	32.126	40	40	34.318	40	40	34.004	32.941	34.945	32.509	36.988	33.848	32.19	32.416	35.814	34.44	40	34.73	40	40	40	40	32.195	31.357
hsa-miR-542-5p	40	40	40	40	40	40	40	40	40	40	40	40	40	40	40	35.904	40	40	36.238	40	40	40	40	40	40	32.304	33.162
hsa-miR-544	40	40	40	40	40	40	40	40	40	40	40	40	40	40	40	40	40	40	40	40	40	40	40	40	40	40	40
hsa-miR-545	34.497	34.318	35.255	34.014	35.166	34.07	36.127	37.202	34.944	34.711	33.739	37.524	34.413	33.352	34.575	33.678	33.303	33.444	40	35.527	31.649	31.392	40	40	35.042	31.572	31.386
hsa-miR-548a-3p	40	40	40	40	40	40	40	40	40	40	38.256	40	40	40	40	40	40	40	40	40	40	40	40	40	40	40	40
hsa-miR-548a-5p	40	40	40	40	40	40	40	40	40	40	40	40	40	40	40	40	40	40	40	40	40	40	40	40	40	40	40
hsa-miR-548b-3p	40	40	40	40	36.963	40	40	40	40	40	40	40	40	40	40	40	40	40	40	40	40	40	40	40	40	40	40
hsa-miR-548b-5p	40	33.694	34.051	36.136	35.026	35.03	33.419	37.415	33.788	35.952	37.786	35.234	34.281	35.16	36.889	34.021	34.623	40	33.276	35.407	35.002	34.227	38.674	40	34.822	35.505	40
hsa-miR-548c-3p	35.789	40	40	40	40	40	40	40	40	40	40	40	40	40	40	40	40	40	40	40	40	35.314	40	40	40	40	40
hsa-miR-548c-5p	40	31.258	35.295	30.962	40	40	32.659	32.23	40	33.27	40	40	31.38	37.064	40	32.657	36.554	34.097	40	40	32.072	33.196	32.54	40	35.722	32.968	33.945
hsa-miR-548d-3p	40	40	40	40	40	40	40	40	40	40	40	40	40	40	40	40	35.279	40	37.643	40	40	35.018	40	40	40	40	34.082
hsa-miR-548d-5p	33.762	33.817	32.724	35.19	34.604	34.305	35.178	40	33.396	35.301	32.482	37.639	40	33.863	40	37.04	32.393	40	31.747	40	31.754	32.841	32.809	32.965	32.165	34.02	33.138
hsa-miR-551b	40	35.099	35.984	40	40	40	40	40	40	36.653	37.128	40	40	40	40	40	40	40	40	40	40	40	40	40	40	34.056	35.369
hsa-miR-556-3p	40	40	40	40	40	40	40	40	40	40	40	40	40	40	40	40	40	40	40	40	40	40	40	40	40	40	40
hsa-miR-556-5p	40	40	40	40	40	40	40	40	40	40	40	40	40	40	40	40	40	40	40	40	40	40	40	40	40	40	40
hsa-miR-561	40	40	32.379	40	24.325	40	40	40	22.29	25.026	23.698	40	29.347	40	40	40	34.993	34.913	33.881	38.061	36.958	40	35.845	38.145	35.337	35.563	36.307
hsa-miR-570	35.971	40	40	38.277	40	40	40	40	40	40	40	40	35.912	40	40	35.539	35.434	40	40	40	40	34.115	40	40	40	40	40
hsa-miR-574-3p	28.581	26.982	27.373	26.989	29.065	29.66	28.713	28.157	28.673	31.138	29.68	28.398	29.949	27.517	27.813	25.305	25.344	27.243	28.43	28.338	25.486	26.303	28.173	28.919	28.684	23.691	21.996
hsa-miR-576-3p	32.159	40	31.71	31.599	36.466	32.626	32.414	32.31	33.835	34.628	32.37	32.924	31.933	32.435	31.844	32.825	34.273	35.793	33.114	34.313	31.802	32.561	32.748	35.195	32.349	31.425	31.095
hsa-miR-576-5p	40	40	40	40	40	40	40	40	40	40	40	40	40	40	40	40	40	40	40	40	40	40	40	40	40	35.39	40
hsa-miR-579	30.686	31.506	31.893	30.077	40	40	31.306	40	31.567	29.926	31.377	31.494	31.407	40	40	31.22	40	32.581	32.604	33.187	30.294	29.543	40	32.163	40	28.627	29.982
hsa-miR-582-3p	40	40	40	40	40	40	40	40	40	40	40	40	40	40	40	33.924	34	31.827	40	36.152	40	32.807	40	37.875	34.91	35.384	32.323
hsa-miR-582-5p	40	40	34.066	31.09	40	40	40	32.249	32.264	40	29.453	40	40	40	31.453	31.745	31.9	30.865	40	40	27.667	30.809	31.289	40	40	32.32	30.97
hsa-miR-589	36.864	40	32.389	33.931	33.729	40	40	34.749	40	34.807	33.781	40	35.855	40	40	31.622	36.438	40	40	40	29.967	29.982	40	40	33.935	32.882	40
hsa-miR-590-5p	29.755	28.474	29.598	29.365	30.243	30.117	30.62	30.8	30.764	30.092	30.122	30.457	30.006	29.507	29.626	30.766	30.619	31.984	32.506	31.52	27.066	28.093	35.753	33.157	31.796	27.268	27.514
hsa-miR-597	31.697	31.582	30.776	30.515	31.421	31.086	34.756	40	30.775	31.107	33.983	32.709	33.059	34.975	30.82	32.64	40	33.943	33.535	40	36.965	34.342	36.341	34.295	33.529	31.791	32.341
hsa-miR-598	29.777	29.676	29.402	29.346	31.136	31.684	31.16	31.305	30.875	30.465	30.03	30.54	30.504	29.991	30.343	34.997	32.373	40	31.203	33.494	30.06	29.983	34.993	34.023	32.709	28.224	28.724
hsa-miR-615-3p	40	40	40	40	40	40	40	40	40	40	40	40	40	40	40	40	40	40	40	31.231	40	40	40	40	40	40	40
hsa-miR-615-5p	40	40	40	40	40	40	40	40	40	40	40	40	40	40	40	40	35.126	40	40	38.947	40	40	40	40	40	40	40
hsa-miR-616	40	40	40	40	40	40	40	40	40	40	40	40	40	40	40	40	40	40	40	40	40	40	40	40	40	37.257	40
hsa-miR-618	33.105	33.833	32.754	33.685	33.583	33.167	33.925	33.685	34.093	33.125	34.052	33.962	32.914	33.044	32.875	32.233	33.776	34.594	35.13	34.656	34.073	33.455	38.377	34.626	34.534	34.325	36.385
hsa-miR-624	40	40	40	40	40	40	40	40	40	40	40	40	40	40	40	40	40	40	40	40	40	40	40	40	40	40	40
hsa-miR-625	34.504	33.261	32.292	32.335	33.909	35.938	35.369	33.999	32.822	33.974	32.994	33.401	33.442	33.871	33.688	32.622	32.216	34.459	34.838	34.166	30.919	31.05	40	36.455	34.546	34.992	33.014
hsa-miR-627	32.084	34.735	31.039	35.406	32.589	32.68	34.059	31.375	40	32.758	32.403	30.975	40	31.433	32.825	40	32.151	32.645	35.497	40	31.191	30.033	35.075	40	33.628	40	30.817
hsa-miR-628-5p	18.535	19.529	17.939	18.73	18.323	18.589	18.72	17.361	17.967	18.713	17.257	17.917	17.864	18.548	19.262	31.783	30.282	30.599	30.508	30.545	26.668	27.388	30.728	32.341	32.29	24.521	23.534
hsa-miR-629	36.013	40	40	35.841	40	40	35.333	36.356	37.054	40	40	40	40	40	40	40	40	40	36.528	40	35.895	36.458	40	40	40	33.875	40
hsa-miR-636	33.833	31.453	30.942	31.611	32.091	31.971	30.458	28.946	30.318	31.615	31.356	31.041	31.041	32.047	33.309	30.928	30.585	31.238	31.633	31.576	31.9	31.742	31.502	31.289	30.466	32.393	32.133
hsa-miR-642	33.417	40	36.987	40	35.446	34.769	40	40	40	40	40	34.225	40	40	40	33.045	34.123	33.991	30.546	40	30.707	29.824	40	40	35.007	34.265	33.077
hsa-miR-651	33.896	40	34.649	35.456	40	35.766	33.8	34.343	33.992	34.997	34.852	40	40	33.01	34.082	40	40	40	40	40	40	34.441	40	40	40	40	35.633
hsa-miR-652	33.984	30.88	30.358	30.065	35.081	34.624	35.269	32.896	32.777	32.664	31.97	31.101	33.489	32.937	33.388	34.041	34.651	31.257	28.767	32.821	27.423	26.963	31.202	34.809	32.43	28.931	28.628
hsa-miR-653	40	34.638	40	40	40	40	36.276	40	32.334	36.082	35.784	40	39.027	34.823	34.231	40	38.599	40	40	40	40	40	40	40	40	33.959	40
hsa-miR-654-3p	40	40	40	33.889	40	40	40	34.231	40	33.985	40	40	40	34.548	40	29.814	31.537	40	37.123	40	31.732	40	40	32.258	32.705	40	40
hsa-miR-654-5p	40	40	40	36.016	40	40	40	40	40	40	40	40	40	40	40	40	35.852	40	40	40	40	40	40	40	40	40	40
hsa-miR-655	34.754	40	31.473	29.901	32.69	34.387	40	34.972	40	29.578	28.015	40	34.597	40	40	27.447	27.72	33.049	40	40	29.743	40	32.694	31.96	29.918	40	40
hsa-miR-660	28.18	28.377	27.292	27.175	28.567	29.017	27.254	27.614	29.547	28.355	28.893	28.967	29.493	27.585	28.172	28.98	28.757	29.58	27.622	30.363	25.88	24.968	40	31.789	29.294	22.806	25.283
hsa-miR-671-3p	30.444	31.98	30.74	30.942	31.486	30.948	31.512	32.732	31.69	32.423	31.324	31.64	32.746	32.211	32.102	30.605	30.325	31.915	29.871	32.511	33.787	30.879	34.879	34.144	38.881	31.637	30.63
hsa-miR-672	27.818	29.985	27.518	27.133	28.556	27.591	29.276	27.867	28.262	27.978	26.348	26.628	26.504	27.585	28.72	30.104	28.387	28.893	28.038	28.506	27.954	27.61	26.691	27.984	28.049	30.747	31.269
hsa-miR-674	40	40	40	35.938	40	40	40	38.059	40	40	40	40	40	40	40	40	40	40	40	40	40	40	40	40	40	40	40
hsa-miR-708	25.609	25.281	23.1	23.575	24.181	25.213	25.274	23.721	24.178	24.19	24.016	24.091	22.893	24.912	25.348	30.364	28.283	34.11	40	31.881	33.745	34.483	31.255	29.667	28.745	26.416	26.821
hsa-miR-744	31.278	29.975	29.451	29.59	31.253	30.988	30.999	31.014	31.56	31.119	30.152	30.876	30.913	30.304	31.189	30.641	31.138	31.328	30.319	31.491	28.641	28.971	32.366	31.738	29.786	28.674	28.137
hsa-miR-758	40	31.151	31.104	29.201	40	40	40	40	31.661	29.005	27.234	30.756	31.685	32.019	40	27.752	28.599	34.027	31.788	33.326	29.093	40	40	29.683	29.928	40	40
hsa-miR-871	40	40	40	40	40	40	40	40	40	40	40	40	40	40	40	40	40	40	40	40	40	40	40	40	40	40	40
hsa-miR-872	40	40	22.444	36.155	25.382	33.965	26.513	23.162	23.957	35.932	23.982	40	26.475	40	40	40	40	40	40	40	40	40	33.565	34.829	33.353	40	40
hsa-miR-873	36.028	40	40	40	40	40	40	40	40	40	40	40	36.055	40	40	40	40	40	40	40	34.786	40	35.965	40	40	35.611	33.659
hsa-miR-874	29.744	40	29.764	28.967	30.975	31.228	31.168	29.53	30.611	29.86	29.413	30.296	30.058	30.536	29.579	30.971	40	40	40	40	28.991	29.65	31.699	40	40	31.257	33.176
hsa-miR-875-3p	40	40	40	40	40	40	40	40	40	40	40	40	40	40	40	40	40	40	40	40	40	40	40	40	40	40	40
hsa-miR-876-3p	40	40	40	40	40	40	40	40	40	40	40	40	40	40	40	40	40	40	40	40	40	40	40	40	40	33.506	31.416
hsa-miR-876-5p	33.963	33.072	31.832	40	40	40	40	40	40	40	40	31.242	40	40	33.208	40	40	32.836	40	40	31.816	32.709	40	40	40	30.739	27.979
hsa-miR-885-3p	40	40	40	40	40	40	40	30.958	40	40	40	37.1	40	40	40	35.098	40	40	40	40	40	40	40	40	40	40	40
hsa-miR-885-5p	31.645	30.393	31.009	29.781	28.976	30.438	32.157	30.776	30.809	29.232	30.406	31.065	30.664	27.096	28.641	29.154	29.613	32.897	26.258	40	30.676	29.886	30.379	40	30.915	34.116	34.453
hsa-miR-886-3p	30.92	30.789	30.957	28.067	29.01	29.072	28.674	29.063	28.526	28.971	29.053	29.07	32.288	28.613	28.811	30.054	29.724	29.965	31.248	40	35.516	38.153	32.463	30.058	28.059	31.083	31.14
hsa-miR-886-5p	30.614	30.175	25.911	28.381	27.979	28.857	29.322	25.47	27.052	30.246	27.592	29.476	35.037	28.773	28.998	31.147	29.752	29.186	27.567	40	34.985	35.584	32.108	30.711	28.008	28.451	28.059
hsa-miR-887	40	40	40	40	40	40	40	40	40	40	40	40	40	40	40	40	40	40	40	40	40	40	40	40	40	31.329	33.705
hsa-miR-888	21.676	22.02	18.857	20.663	20.062	21.01	20.424	18.883	18.925	20.982	18.93	20.505	19.029	20.635	22.73	31.995	32.625	32.848	32.021	34.682	35.73	33.984	37.418	35.489	33.702	32.702	32.176
hsa-miR-889	40	40	35.99	35.696	39.408	40	40	40	40	33.746	31.767	40	40	40	36.849	32.263	32.389	40	40	40	32.478	40	40	37.683	40	40	40
hsa-miR-890	40	40	40	40	40	40	40	40	40	40	40	40	40	40	40	40	40	40	40	40	40	40	40	40	40	40	40
hsa-miR-891a	40	40	26.074	40	40	40	40	26.594	25.773	40	25.77	40	40	40	40	33.489	40	40	40	40	40	40	40	40	40	35.209	34.068
hsa-miR-891b	40	40	40	40	40	40	40	40	40	40	40	40	40	40	40	40	40	40	40	40	40	40	40	40	40	40	40
hsa-miR-892a	40	40	40	40	40	40	40	40	40	40	40	40	40	40	40	40	40	40	40	40	40	40	40	40	40	40	40
hsa-miR-9	29.844	23.881	22.466	25.336	28.951	29.892	28.426	29.705	28.367	29.88	28.811	30.452	29.564	28.985	28.244	40	40	40	26.269	29.219	31.064	31.764	29.844	31.382	30.443	24.741	25.648
hsa-miR-92a	26.431	26.51	25.985	26.047	26.903	26.962	27.138	26.889	26.611	26.698	26.301	26.456	26.721	26.53	26.749	29.341	29.635	27.158	25.014	27.917	26.79	26.785	30.756	27.714	28.281	26.081	27.344
hsa-miR-93	26.626	26.095	24.306	25.564	26.011	26.959	26.576	27.018	26.611	26.962	26.284	26.657	26.65	25.903	26.43	27.393	27.209	26.514	25.062	28.177	25.261	25.171	29.77	28.078	26.722	24.668	25.185
hsa-miR-95	30.423	30.357	30.743	31.157	32.501	32.92	30.369	30.914	30.332	31.862	33.119	30.973	32.001	29.016	29.154	40	40	32.659	34.122	35.073	29.866	29.389	40	35.47	40	27.792	30.592
hsa-miR-96	33.969	40	32.234	31.657	31.926	33.554	32.68	34.126	34.824	33.473	33.644	40	32.903	32.87	32.211	40	33.786	35.941	35.37	36.08	40	6.897	40	40	34.241	40	40
hsa-miR-98	40	40	40	40	40	40	40	40	40	40	40	40	40	40	40	24.663	30.376	29.869	40	40	28.012	28.193	29.159	38.429	40	30.301	30.638
hsa-miR-99a	30.867	27.035	25.819	25.028	31.488	31.847	31.792	32.945	31.575	32.786	31.52	30.586	30.552	31.739	33.049	22.714	23.134	25.971	40	34.236	29.707	29.585	29.891	31.959	31.068	25.07	24.734
hsa-miR-99b	29.603	27.764	26.973	27.559	28.949	29.261	30.531	29.888	28.153	29.505	29.056	29.579	30.213	28.971	29.584	28.568	28.575	29.046	27.349	32.184	30.341	31.809	29.159	30.623	30.951	24.987	24.469

## Sheet: Table S3
human DeltaCt
Detector	H1	HUES3	HUES8	HUES10	khES3	khES3_RI	CB_C	CB_RI	CB_sev9	PB	TKT	H254	DN	DA	DA_RI	HDF_AD	HDF_N	HeLa	Y79	HEK293	PBMC_MO	PBMC_TI	CB_EB_d7	CB_EB_d14	CB_EB_d21	CB_NSC	DA_NSC
MammU6
RNU44	3.312	4.678	4.474	4.438	3.662	3.909	3.777	4.463	3.128	4.213	4.298	3.695	3.983	3.688	3.92	3.912	4.54	3.328	5.549	4.99	4.631	4.587	7.893	6.521	5.733	6.486	5.628
RNU48	3.203	4.772	4.556	4.144	3.062	3.23	3.83	4.346	3.386	4.522	4.603	3.942	3.987	3.645	3.472	4.34	4.212	3.283	3.924	3.642	3.849	3.157	6.352	5.225	4.725	4.33	3.634
ath-miR159a	20.101	21.157	21.009	17.023	19.969	19.971	19.351	19.816	19.59	20.263	20.421	20.536	20.291	20.662	20.135	19.6	19.842	19.241	21.343	20.077	21.093	21.093	18.592	19.07	19.952	22.173	21.643
hsa-let-7a	20.101	11.573	8.2	9.301	19.969	19.971	19.351	19.816	19.59	20.263	20.421	20.536	20.291	20.662	8.5	3.737	4.673	5.571	9.161	10.322	5.688	5.368	9.529	19.07	19.952	10.33	6.757
hsa-let-7b	20.101	11.707	8.755	9.943	9.998	19.971	9.541	8.813	7.14	20.263	9.751	9.37	20.291	20.662	20.135	2.221	2.69	3.801	7.913	8.93	4.737	5.098	4.839	8.463	7.524	8.124	7.292
hsa-let-7c	20.101	11.953	8.333	10.755	19.969	15.382	19.351	13.61	13.13	12.702	13.198	12.587	14.307	14.707	14.791	8.213	8.732	7.548	21.343	20.077	11.461	10.208	7.129	9.414	10.578	9.641	8.554
hsa-let-7d	15.477	12.843	9.383	10.101	14.06	19.971	13.292	19.816	10.565	13.278	14.216	10.342	13.011	13.021	15.09	6.183	6.543	7.181	11.336	20.077	6.383	6.409	7.55	9.309	10.894	12.509	8.683
hsa-let-7e	20.101	11.123	7.079	6.901	10.966	11.368	6.521	9.304	9.649	10.98	20.421	11.457	9.453	12.059	11.972	2.901	3.161	4.843	4.842	10.428	4	3.227	5.973	9.816	10.294	7.836	5.294
hsa-let-7f	20.101	16.877	9.434	13.772	19.969	19.971	19.351	19.816	19.59	20.263	20.421	20.536	15.734	20.662	20.135	8.81	9.348	10.263	14.422	12.84	8.876	8.811	11.557	13.285	18.371	14.362	12.055
hsa-let-7g	12.144	9.915	7.064	7.815	11.215	11.422	10.92	10.112	9.379	10.854	9.628	11.576	10.491	20.662	20.135	3.028	3.566	4.658	7.452	10.34	2.16	1.136	5.573	7.801	8.174	7.683	6.24
hsa-miR-1	14.023	21.157	21.009	21.136	19.261	19.971	15.722	13.169	19.59	16.17	20.421	20.536	15.387	15.827	20.135	19.6	19.842	19.241	21.343	20.077	12.886	12.623	18.592	19.07	19.952	16.277	16.824
hsa-miR-100	13.214	9.016	7.621	7.164	12.366	14.028	13.74	12.902	12.154	13.267	12.393	12.844	11.967	13.198	13.752	3.116	4.068	5.934	21.343	15.265	12.694	12.387	9.018	10.773	11.954	7.908	7.088
hsa-miR-101	10.024	12.406	9.015	9.57	8.864	10.202	7.765	6.714	8.243	10.389	8.013	10.175	8.144	10.151	9.949	10.141	8.923	19.241	15.926	11.422	8.231	8.503	6.88	11.732	11.407	9.431	10.416
hsa-miR-103	8.532	9.581	9.213	8.741	8.619	8.956	8.297	9.005	8.591	9.122	8.943	9.233	9.094	9.067	8.769	9.772	9.829	10.232	10.314	12.456	8.081	7.881	14.862	10.068	10.5	9.133	8.42
hsa-miR-105	20.101	21.157	17.102	21.136	19.969	19.971	15.644	19.816	19.59	20.263	20.421	20.536	20.291	20.662	20.135	19.6	19.842	11.912	21.343	20.077	21.093	21.093	18.592	19.07	19.952	22.173	21.643
hsa-miR-106a	2.633	2.134	2.362	2.293	2.795	2.935	2.342	2.825	2.201	2.789	2.496	3.132	2.637	2.858	2.687	5.544	5.485	3.3	2.934	3.983	3.601	4.098	4.681	3.206	3.072	2.589	3.751
hsa-miR-106b	7.065	8.058	7.265	7.11	7.02	7.401	6.957	7.516	6.823	7.137	7.376	7.256	7.278	7.204	7.162	8.279	8.654	8.422	9.538	10.614	7.466	7.488	10.651	8.979	9.039	8.139	8.098
hsa-miR-107	7.234	8.47	7.065	8.325	4.629	7.138	6.8	7.017	4.411	6.211	7.186	5.542	20.291	7.804	7.503	5.028	7.293	19.241	10.054	13.609	7.86	8.696	18.592	19.07	9.781	9.087	8.546
hsa-miR-10a	16.519	9.097	8.097	9.128	19.969	12.606	19.351	19.816	19.59	13.033	11.03	20.536	13.357	17.724	12.17	7.551	9.113	6.382	21.343	8.065	10.53	11.181	7.705	9.597	9.258	14.463	12.301
hsa-miR-10b	20.101	11.198	11.74	16.27	19.969	19.971	19.351	19.816	19.59	20.263	20.421	20.536	20.291	20.662	20.135	9.22	15.825	11.224	21.343	9.912	17.068	17.196	13.021	13.426	14.04	15.197	13.685
hsa-miR-122	20.101	12.618	11.967	9.217	15.555	13.883	19.351	19.816	19.59	20.263	20.421	20.536	20.291	20.662	20.135	19.6	19.842	19.241	21.343	20.077	21.093	21.093	18.592	19.07	19.952	22.173	21.643
hsa-miR-124	10.258	10.843	10.701	9.806	11.528	10.91	9.989	9.884	9.224	10.176	10.246	10.565	9.944	20.662	11.035	8.119	8.475	10.285	9.353	20.077	21.093	10.183	9.411	10.832	9.513	11.321	11.322
hsa-miR-125a-3p	20.101	12.647	10.639	12.152	11.593	13.492	19.351	14.255	10.369	13.163	20.421	14.251	11.536	9.853	13.538	13.407	10.766	19.241	12.926	14.27	14.57	21.093	9.348	19.07	11.388	11.641	10.972
hsa-miR-125a-5p	9.438	8.179	7.172	8.559	8.967	9.229	9.376	9.704	7.35	10.24	9.229	10.317	9.698	9.499	8.762	7.078	7.659	8.048	8.554	10.764	10.31	12.373	5.803	8.115	9.024	6.917	6.13
hsa-miR-125b	11.416	9.693	7.918	8.212	11.842	11.885	12.344	12.325	9.785	10.249	10.326	10.86	11.19	12.064	11.597	4.089	4.712	8.163	21.343	13.787	13.187	13.295	6.202	8.238	8.902	7.264	5.994
hsa-miR-126	8.928	9.157	9.335	9.281	9.748	10.182	9.622	10.218	10.54	10.325	10.247	9.908	10.424	9.346	9.097	9.294	9.783	8.985	8.046	9.774	2.402	3.745	9.339	9.521	9.577	6.596	6.423
hsa-miR-127-3p	20.101	9.344	8.303	8.826	13.496	13.385	11.442	12.407	10.821	8.838	7.157	12.607	11.34	20.662	12.896	6.114	6.676	19.241	21.343	20.077	10.929	14.508	7.473	8.923	8.612	14.246	21.643
hsa-miR-127-5p	20.101	21.157	21.009	21.136	19.969	19.971	19.351	19.816	13.349	20.263	20.421	20.536	20.291	20.662	20.135	19.6	13.45	19.241	21.343	20.077	21.093	21.093	18.592	19.07	19.952	22.173	21.643
hsa-miR-128	10.796	10.788	10.305	10.969	10.674	11.198	9.019	9.7	8.252	10.17	10.308	10.938	10.034	10.817	10.456	12.511	10.709	11.543	12.833	14.3	10.667	11.08	12.04	11.894	11.885	11.019	11.168
hsa-miR-129-3p	7.635	8.99	7.838	7.023	7.923	8.8	5.42	6.851	19.59	7.33	9.316	7.465	7.761	8.042	9.368	6.948	7.279	19.241	7.765	9.206	21.093	21.093	5.191	4.606	7.771	22.173	21.643
hsa-miR-129-5p	14.083	21.157	21.009	21.136	14.973	19.971	13.72	19.816	19.59	20.263	20.421	14.205	20.291	20.662	20.135	19.6	19.842	19.241	21.343	20.077	21.093	21.093	18.592	19.07	19.952	22.173	21.643
hsa-miR-130a	8.951	9.43	9.775	9.066	9.603	9.921	9.584	9.773	8.968	8.791	9.007	8.69	9.273	10.247	9.479	19.6	10.856	19.241	12.712	14.163	12.054	12.716	18.592	19.07	10.83	8.775	9.308
hsa-miR-130b	8.956	9.625	8.736	8.558	9.39	10.063	8.8	9.299	8.584	8.875	9.671	9.044	8.483	9.245	9.514	11.063	10.491	12.226	12.125	13.585	11.636	11.901	11.048	10.647	11.444	9.991	9.816
hsa-miR-132	8.281	7.418	7.189	7.238	8.064	9.932	8.427	7.923	9.327	10.174	10.673	9.267	9.069	9.451	7.859	6.428	5.256	5.954	7.496	8.552	7.589	7.28	4.347	6.566	7.37	6.061	7.332
hsa-miR-133a	10.661	12.83	13.318	14.185	10.909	10.594	9.196	10.178	11.65	11.261	14.493	10.543	10.853	9.995	10.048	19.6	19.842	19.241	10.553	20.077	7.907	8.246	11.294	11.365	10.962	8.773	8.222
hsa-miR-133b	20.101	21.157	21.009	21.136	19.969	19.971	19.351	19.816	19.59	20.263	20.421	20.536	20.291	20.662	20.135	19.6	19.842	19.241	17.035	20.077	14.097	17.664	18.592	19.07	19.952	12.845	18.099
hsa-miR-134	17.083	13.897	13.446	12.03	19.969	19.971	19.351	19.816	16.686	12.632	12.353	20.536	20.291	20.662	20.135	5.312	5.59	11.918	21.343	20.077	8.347	12.658	7.997	8.508	9.613	13.998	13.216
hsa-miR-135a	7.461	9.187	7.54	7.542	8.438	8.97	7.532	8.428	9.301	7.697	8.315	9.331	7.878	8.661	8.546	19.6	13.921	15.231	14.474	16.456	15.477	14.379	11.439	9.771	9.649	10.848	11.321
hsa-miR-135b	5.96	6.182	4.802	5.068	5.358	5.894	5.99	6.477	5.226	5.916	6.02	6.816	6.495	5.652	5.463	12.968	13.701	15.152	8.205	20.077	13.707	13.571	10.052	7.273	7.594	9.47	9.235
hsa-miR-136	17.183	21.157	14.639	17.043	14.387	19.971	19.351	17.669	14.691	15.561	20.421	20.536	15.401	15.001	15.149	19.6	16.698	19.241	21.343	20.077	16.405	18.52	13.565	19.07	19.952	21.236	19.417
hsa-miR-137	14.152	13.997	12.3	15.149	13.359	16.894	19.028	19.816	19.59	20.263	17.369	15.223	20.291	16.768	14.304	10.291	10.25	19.241	21.343	20.077	21.093	21.093	18.592	19.07	19.952	10.667	10.28
hsa-miR-138	9.894	10.898	10.729	11.074	9.893	10.429	9.877	10.658	12.43	11.241	11.188	10.393	11.104	9.909	10.032	6.029	5.461	19.241	11.12	14.766	12.596	13.292	8.58	10.078	9.958	11.881	7.855
hsa-miR-139-3p	20.101	21.157	21.009	21.136	19.969	19.971	19.351	19.816	19.59	20.263	20.421	20.536	20.291	20.662	20.135	19.6	19.842	19.241	21.343	20.077	21.093	16.588	18.592	19.07	19.952	22.173	21.643
hsa-miR-139-5p	10.309	7.724	9.851	11.434	9.748	10.141	11.893	19.816	12.898	10.038	12.662	10.62	11.12	12.659	12.595	13.488	13.281	7.143	8.489	20.077	5.985	7.05	7.91	9.163	10.585	10.722	11.907
hsa-miR-140-3p	12.525	11.809	10.675	11.605	12.557	13.779	12.35	12.982	11.423	13.276	12.753	13.923	12.12	12.658	12.895	9.58	10.352	11.339	11.349	12.912	6.937	7.02	8.841	11.478	10.673	9.944	8.052
hsa-miR-140-5p	8.977	8.947	8.38	8.688	9.558	10.325	9.167	9.858	8.89	9.939	9.811	9.841	9.801	9.617	9.08	7.282	7.953	8.957	9.985	11.25	5.878	5.965	7.895	9.68	9.038	7.736	6.068
hsa-miR-141	6.569	8.391	7.661	8.199	6.822	7.028	6.714	7.521	6.839	7.552	7.011	7.004	7.1	6.89	7.032	15.616	16.578	12.875	16.676	20.077	13.65	13.895	13.194	11.452	10.654	22.173	18.573
hsa-miR-142-3p	10.939	21.157	15.486	14.76	14.136	16.135	10.73	12.42	14.422	14.996	14.478	13.458	13.161	12.741	14.299	15.653	16.318	19.241	10.855	18.858	2.396	2.461	16.217	11.865	12.82	17.121	16.884
hsa-miR-142-5p	20.101	21.157	21.009	21.136	19.969	19.971	19.351	19.816	19.59	20.263	20.421	20.536	20.291	20.662	20.135	19.6	19.842	19.241	17.375	20.077	10.095	10.713	18.592	19.07	19.952	22.173	21.643
hsa-miR-143	20.101	10.981	9.426	9.01	14.304	19.971	19.351	19.816	14.361	15.277	20.421	20.536	20.291	14.385	13.963	5.074	6.334	19.241	14.636	20.077	10.409	10.955	8.254	9.252	10.031	6.621	5.491
hsa-miR-145	10.939	9.874	8.014	8.152	10.424	10.809	10.142	10.247	9.558	11.241	11.646	11.272	11.255	9.722	9.578	4.143	5.675	19.241	11.215	20.077	9.836	10.208	6.508	8.251	9.003	6.223	5.001
hsa-miR-146a	5.108	8.909	7.088	7.316	7.062	7.816	5.452	5.592	4.76	7.924	8.778	7.964	5.695	3.083	2.593	7.179	8.591	15.203	21.343	20.077	2.229	2.172	4.435	6.38	7.669	12.314	9.559
hsa-miR-146b-3p	20.101	21.157	21.009	21.136	19.969	19.971	19.351	19.816	19.59	20.263	20.421	20.536	20.291	20.662	20.135	19.6	19.842	19.241	21.343	20.077	14.055	16.254	12.16	13.763	19.952	15.406	21.643
hsa-miR-146b-5p	9.916	6.953	7.921	7.643	13.009	11.769	11.125	12.782	10.587	10.808	11.446	12.556	10.112	9.969	8.908	8.555	9.322	9.657	9.691	11.508	2.079	2.74	5.289	7.081	7.879	5.866	7.132
hsa-miR-147	20.101	21.157	21.009	21.136	19.969	19.971	19.351	19.816	19.59	20.263	20.421	20.536	20.291	20.662	20.135	19.6	19.842	19.241	21.343	20.077	21.093	21.093	18.592	19.07	17.906	22.173	21.643
hsa-miR-147b	20.101	21.157	-10.087	21.136	19.969	19.971	19.351	19.816	19.59	20.263	20.421	20.536	20.291	20.662	20.135	19.6	19.842	19.241	21.343	20.077	21.093	9.812	7.134	19.07	19.952	22.173	21.643
hsa-miR-148a	8.646	11.069	9.005	9.524	8.805	9.215	8.184	8.947	8.884	8.711	9.544	9.318	8.658	9.429	8.987	11.124	11.933	11.804	13.911	11.67	10.453	11.074	11.189	11.451	10.611	11.003	8.611
hsa-miR-148b	11.493	11.999	11.974	12.105	12.181	12.076	11.483	11.785	10.978	13.313	11.697	12.806	13.676	11.99	12.049	11.826	11.298	12.435	15.835	12.66	10.59	11.018	14.597	12.444	12.439	11.205	11.026
hsa-miR-149	8.798	5.869	6.756	7.325	9.042	8.627	7.695	8.227	8.985	9.326	9.742	10.194	9.301	8.043	7.432	7.439	7.775	8.749	7.241	10.121	21.093	21.093	6.232	7.509	7.666	4.934	4.984
hsa-miR-150	10.631	14.135	16.961	16.373	11.923	12.386	10.622	11.231	14.55	11.354	12.38	11.839	11.054	12.841	12.881	13.545	18.585	15.039	15.866	20.077	0.504	0.39	12.12	10.871	12.221	10.756	9.515
hsa-miR-152	12.599	11.651	10.251	11.076	15.777	15.857	12.991	14.23	14.315	20.263	15.877	13.897	13.418	14.038	13.059	7.705	8.357	12.981	18.315	20.077	11.543	10.795	9.282	10.265	10.268	8.373	6.941
hsa-miR-153	20.101	21.157	21.009	21.136	17.645	19.971	19.351	19.816	19.59	20.263	14.979	20.536	20.291	20.662	20.135	19.6	19.842	19.241	21.343	20.077	21.093	21.093	18.592	19.07	19.952	15.121	21.643
hsa-miR-154	20.101	21.157	21.009	21.136	19.969	19.971	19.351	19.816	19.59	20.263	20.421	20.536	20.291	20.662	20.135	19.6	19.842	19.241	21.343	20.077	21.093	21.093	18.592	19.07	19.952	22.173	21.643
hsa-miR-155	11.433	12.016	10.595	9.12	11.407	10.943	10.436	12.059	10.342	11.223	12.241	10.954	11.391	11.652	11.214	6.592	6.63	10.847	15.474	14.416	6.613	6.575	9.149	11.152	11.304	13.251	12.674
hsa-miR-15a	20.101	13.213	14.96	14.36	19.969	19.971	19.351	19.816	19.59	20.263	13.19	20.536	20.291	12.988	20.135	13.573	12.404	19.241	14.325	15.291	8.608	21.093	18.592	15.88	19.952	11.014	10.799
hsa-miR-15b	9.133	9.39	8.833	9.157	9.108	10.095	8.906	9.503	7.508	9.733	9.031	9.947	9.308	9.401	9.259	8.572	7.909	8.508	10.587	11.443	7.242	7.37	18.028	12.557	11.525	9.214	8.657
hsa-miR-16	5.492	4.791	5.221	5.127	5.587	5.878	5.605	6.448	5.091	6.067	6.078	6.406	6.163	5.731	5.46	4.255	4.16	4.676	4.592	5.664	2.036	2.154	7.156	6.588	6.522	4.669	4.326
hsa-miR-17	2.511	2.119	2.288	2.349	2.759	2.996	1.976	2.78	2.322	2.608	2.591	3.088	2.633	2.878	2.68	5.375	5.393	3.151	2.824	3.736	3.438	3.946	5.118	3.034	2.918	2.278	3.579
hsa-miR-181a	13.078	10.574	9.29	10.22	11.703	12.363	10.776	10.939	11.454	12.526	13.185	11.901	12.368	12.393	11.607	9.559	9.147	8.471	11.351	12.933	7.858	7.62	11.616	13.01	13.946	9.196	8.488
hsa-miR-181c	13.922	11.574	9.904	11.217	11.853	11.309	11.599	13.436	14.755	14.431	14.136	12.615	11.998	13.667	12.688	11.78	11.81	11.244	15.528	13.322	10.046	10.628	12.775	14.377	14.258	12.326	11.4
hsa-miR-182	13.357	15.449	13.957	14.142	12.644	12.657	12.807	14.749	12.526	13.764	13.468	13.524	14.187	12.472	12.448	19.6	19.171	13.628	10.784	16.954	18.046	17.08	15.115	12.938	13.335	17.863	16.223
hsa-miR-183	10.796	14.131	12.437	12.155	9.914	10.813	10.186	10.779	10.068	10.771	11.42	10.685	10.925	9.948	10.032	19.6	19.842	12.222	9.638	13.921	21.093	21.093	11.993	13.045	12.139	22.173	21.643
hsa-miR-184	10.634	11.065	11.787	10.736	10.8	11.691	11.95	13.052	11.796	12.614	12.059	10.615	11.531	10.254	10.019	19.6	16.934	16.195	18.253	20.077	21.093	21.093	14.077	12.823	15.535	13.567	11.457
hsa-miR-185	12.566	12.779	11.68	12.208	11.825	14.526	11.12	12.229	12.024	12.317	12.803	12.604	12.229	13.047	13.052	11.095	10.84	12.182	13.047	14.066	9.044	9.975	12.068	19.07	14.996	12.775	11.114
hsa-miR-186	7.063	7.747	7.774	7.53	7.456	7.898	7.612	7.802	7.392	7.894	7.779	7.931	7.725	7.056	7.309	7.887	8.123	8.086	8.29	7.958	5.854	6.031	8.806	8.344	8.745	7.33	6.511
hsa-miR-187	10.998	11.625	10.37	10.953	9.52	10.347	11.068	10.568	9.649	11.545	11.945	11.651	10.94	10.268	9.846	19.6	19.842	19.241	21.343	20.077	21.093	21.093	17.81	19.07	15.21	22.173	21.643
hsa-miR-188-3p	20.101	21.157	21.009	21.136	19.969	19.971	19.351	19.816	19.59	20.263	20.421	20.536	20.291	20.662	20.135	19.6	19.842	19.241	21.343	20.077	21.093	8.718	18.592	19.07	19.952	22.173	21.643
hsa-miR-18a	10.308	11.095	9.501	10.162	10.383	10.843	9.358	8.769	8.784	9.939	9.291	10.527	9.321	10.046	10.593	11.178	11.423	9.027	8.702	9.329	10.249	10.763	10.176	9.023	8.802	9.402	9.352
hsa-miR-18b	8.18	9.949	8.636	8.771	8.568	9.074	7.827	8.182	7.744	7.889	8.014	8.248	7.989	8.447	8.047	10.302	11.031	9.189	8.787	9.282	10.57	10.917	11.94	9.442	9.021	9.927	10.065
hsa-miR-190	12.764	13.988	13.045	13.36	13.302	13.118	13.844	15.212	11.947	13.269	13.756	13.3	12.537	13.396	13.903	11.78	12.075	13.607	18.272	15.924	14.65	14.062	12.417	15.641	15.03	13.249	11.938
hsa-miR-191	5.412	5.475	6.099	5.979	5.938	6.165	5.211	6.36	5.276	6.586	6.522	6.474	6.275	5.637	5.383	5.482	5.373	5.223	5.896	7.307	2.744	3.469	5.389	5.802	6.181	5.107	4.222
hsa-miR-192	11.409	11.867	11.049	10.867	13.895	12.655	12.063	12.147	11.741	13.256	12.123	12.327	11.887	13.631	12.493	14.415	12.676	12.569	13.193	13.557	10.582	10.583	11.792	13.597	13.372	11.996	12.22
hsa-miR-193a-3p	13.709	13.588	14.126	11.323	13.861	19.971	19.351	13.516	11.999	12.16	12.563	20.536	11.108	13.612	10.61	8.602	9.202	12.132	21.343	20.077	13.38	14.459	18.592	11.512	12.963	11.732	11.141
hsa-miR-193a-5p	11.582	14.015	10.894	11.233	13.029	12.963	12.53	12.557	10.631	13.263	11.803	12.166	11.989	11.524	11.638	6.612	7.249	9.102	21.343	20.077	12.707	12.331	18.592	15.457	16.06	9.604	9.218
hsa-miR-193b	8.043	9.15	8.387	8.529	7.214	7.453	7.032	7.524	7.094	7.936	7.955	7.589	8.279	7.316	7.29	5.511	6.188	4.505	7.331	9.389	10.978	11.086	9.871	7.977	8.517	9.507	7.395
hsa-miR-194	12.824	13.531	11.134	11.924	12.98	15.424	13.797	12.471	11.326	16.251	11.833	12.393	13.64	12.254	20.135	12.983	13.188	12.401	12.148	12.588	10.592	10.03	12.122	12.39	12.655	12.849	11.817
hsa-miR-195	11.014	11.126	10.438	10.126	11.38	12.415	12.015	12.265	11.223	10.959	12.181	11.879	11.391	11.616	11.016	8.81	10.138	9.883	11.831	11.558	7.814	9.027	9.812	11.693	11.826	11.883	11.374
hsa-miR-196b	20.101	9.603	8.118	6.367	12.527	13.441	13.143	14.714	13.901	14.374	12.86	15.036	12.32	11.796	11.181	12.496	4.885	7.096	10.007	4.864	7.414	6.504	5.406	9.062	6.606	16.307	9.1
hsa-miR-197	8.381	8.131	7.989	8.482	8.67	8.947	7.559	8.165	7.629	8.316	8.549	8.28	8.359	8.632	8.189	7.59	7.975	7.844	7.988	9.062	7.26	6.852	8.918	8.304	9.09	8.57	7.739
hsa-miR-198	20.101	21.157	14.334	21.136	19.969	19.971	19.351	10.994	19.59	20.263	20.421	20.536	20.291	15.526	20.135	19.6	14.794	19.241	14.485	20.077	2.384	21.093	18.592	19.07	19.952	16.013	21.643
hsa-miR-199a-3p	11.056	8.529	6.293	6.246	11.091	12.104	10.968	11.904	10.512	9.788	10.426	11.104	9.479	11.285	11.592	3.084	3.292	9.754	21.343	17.812	6.396	7.807	4.864	7.014	7.273	3.445	2.886
hsa-miR-199a-5p	15.758	21.157	14.654	16.342	19.969	19.971	19.351	19.816	19.59	20.263	20.421	20.536	16.792	20.662	20.135	11.546	11.252	19.241	21.343	20.077	15.611	16.136	10.908	12.798	13.488	11.309	10.312
hsa-miR-199b-5p	20.101	21.157	21.009	11.614	19.969	19.971	19.351	19.816	19.59	20.263	20.421	20.536	20.291	20.662	20.135	10.007	9.708	19.241	21.343	20.077	16.082	13.857	12.802	16.617	13.125	9.746	9.333
hsa-miR-19a	3.541	3.685	3.623	3.647	3.803	4.157	2.796	3.652	2.802	3.767	3.307	3.98	3.503	3.991	3.663	4.846	4.826	3.889	3.805	3.46	3.616	3.874	5.428	3.741	3.85	3.806	3.707
hsa-miR-19b	1.97	2.14	1.988	1.983	2.373	2.843	1.388	1.99	0.935	2.238	2.014	2.72	1.741	2.56	2.515	4.21	3.873	2.825	2.879	3.045	2.683	2.988	3.957	3.089	2.933	2.571	3.2
hsa-miR-200a	7.904	10.03	6.826	7.788	6.901	7.599	5.186	4.93	6.182	20.263	20.421	6.946	6.623	7.058	7.526	19.6	19.842	19.241	21.343	20.077	10.114	11.062	18.592	10.689	9.781	22.173	21.643
hsa-miR-200b	5.013	8.812	5.703	7.723	5.528	5.975	4.222	4.755	5.315	6.132	5.921	5.76	5.45	4.649	4.725	12.927	19.842	19.241	10.945	12.432	8.35	8.822	7.632	7.339	6.899	13.235	11.325
hsa-miR-200c	2.705	7.685	4.713	6.087	2.981	3.302	2.757	3.665	3.066	3.51	3.365	3.509	3.217	2.835	2.804	12.698	12.878	10.5	7.965	10.908	7.481	7.923	6.194	4.074	3.92	12.257	10.502
hsa-miR-202	10.426	14.835	9.882	10.413	9.371	11.354	8.786	8.726	8.273	9.578	9.192	10.189	9.505	10.996	11.698	10.46	10.861	11.29	14.444	15.538	15.091	14.178	10.742	12.815	14.231	17.402	15.922
hsa-miR-203	10.302	11.077	11.926	11.047	9.805	10.38	10.879	9.848	11.226	12.191	12.693	10.832	10.315	10.838	10.11	15.609	19.842	10.926	21.343	20.077	21.093	14.312	8.201	12.487	11.656	22.173	15.219
hsa-miR-204	8.626	9.751	8.29	8.762	8.323	8.626	8.101	8.962	8.719	9.227	8.716	8.611	8.688	9.367	9.011	11.561	19.842	19.241	13.427	18.608	21.093	21.093	11.266	9.244	9.903	8.358	14.3
hsa-miR-205	9.226	12.389	11.056	11.751	7.63	8.27	9.322	9.623	9.634	11.227	10.869	10.005	10.278	8.416	8.204	19.6	19.842	19.241	21.343	20.077	21.093	21.093	12.285	12.327	12.422	22.173	21.643
hsa-miR-208	20.101	21.157	21.009	21.136	19.969	19.971	19.351	19.816	19.59	20.263	20.421	20.536	20.291	20.662	20.135	19.6	19.842	19.241	20.395	16.833	21.093	21.093	18.592	19.07	18.723	22.173	16.153
hsa-miR-208b	20.101	21.157	21.009	21.136	19.969	19.971	19.351	19.816	19.59	20.263	20.421	20.536	20.291	20.662	20.135	19.6	19.842	14.221	21.343	20.077	21.093	21.093	15.503	19.07	13.695	22.173	21.643
hsa-miR-20a	3.035	3.579	3.375	3.373	3.089	3.422	2.718	3.32	2.194	3.239	2.726	3.509	3.024	3.347	3.296	5.327	5.375	3.475	3.706	4.499	3.468	4.037	5.466	4.062	4.055	3.174	4.243
hsa-miR-20b	6.078	5.144	5.01	4.756	6.435	7.019	5.732	6.516	5.6	6.101	5.735	6.899	5.773	6.835	6.738	9.847	10.14	8.355	8.701	9.37	8.346	8.555	8.863	6.607	6.056	7.305	9.555
hsa-miR-21	6.601	8.122	6.622	6.308	5.93	6.172	6.765	7.1	6.153	7.222	6.735	6.066	7.21	5.498	5.763	3.761	4.758	4.593	11.666	12.662	4.792	4.7	5.562	6.941	7.605	8.489	5.524
hsa-miR-210	7.965	8.358	7.538	7.291	8.152	8.117	8.166	9.225	8.599	8.85	9.025	8.776	9.134	7.766	7.869	8.14	10.688	11.221	12.253	9.891	11.158	11.736	11.379	9.257	8.919	8.942	6.486
hsa-miR-211	20.101	21.157	21.009	21.136	11.249	19.971	19.351	12.058	19.59	20.263	20.421	12.206	12.593	15.01	11.4	19.6	19.842	19.241	13.252	20.077	21.093	21.093	18.592	13.347	18.085	22.173	21.643
hsa-miR-212	12.621	11.258	11.33	11.308	13.061	12.992	12.348	11.811	13.719	13.2	13.984	12.532	12.115	14.646	12.705	11.002	11.039	10.1	15.43	11.991	12.848	12.288	9.416	12.049	11.258	11.077	11.248
hsa-miR-214	12.171	9.939	6.82	6.561	13.4	13.354	13.593	19.816	11.464	11.825	10.766	11.729	11.969	12.565	20.135	4.214	5.461	19.241	21.343	20.077	21.093	21.093	5.213	7.125	7.328	3.569	3.023
hsa-miR-215	12.223	11.597	11.71	11.606	11.682	12.035	11.394	12.303	10.745	14.231	13.577	12.35	12.261	12.176	13.487	12.026	10.236	11.445	12.304	11.805	9.284	9.217	11.443	12.696	14.37	12.293	11.981
hsa-miR-216a	20.101	15.153	14.776	21.136	19.969	19.971	19.351	19.816	19.59	20.263	19.35	20.536	20.291	20.662	20.135	19.6	19.842	19.241	16.92	20.077	21.093	21.093	18.592	19.07	19.952	22.173	21.643
hsa-miR-216b	20.101	10.91	11.959	13.604	19.969	19.971	19.351	19.816	19.59	20.263	20.421	20.536	20.291	20.662	20.135	19.6	19.842	19.241	12.184	20.077	21.093	21.093	18.592	16.876	19.952	15.054	16.081
hsa-miR-217	20.101	13.146	13.273	14.887	19.969	19.971	19.351	19.816	19.59	20.263	20.421	20.536	20.291	20.662	20.135	19.6	19.842	19.241	14.558	20.077	21.093	21.093	18.592	19.07	19.952	17.478	21.643
hsa-miR-218	10.648	8.614	8.52	9.781	10.785	10.576	10.068	10.495	9.228	10.189	10.152	10.778	10.232	10.639	10.264	7.696	7.755	13.766	12.692	8.601	21.093	17.656	8.95	10.206	11.249	8.747	8.051
hsa-miR-219-1-3p	20.101	14.141	21.009	21.136	19.969	19.971	19.351	19.816	19.59	20.263	20.421	20.536	20.291	20.662	20.135	19.6	19.842	19.241	18.47	20.077	21.093	21.093	18.592	19.07	19.952	18.655	21.643
hsa-miR-219-2-3p	16.151	10.148	10.527	11.52	19.969	19.971	19.351	19.816	19.59	20.263	20.421	20.536	20.291	20.662	20.135	19.6	19.842	19.241	21.343	20.077	21.093	21.093	12.876	19.07	19.952	14.264	21.643
hsa-miR-219-5p	20.101	12.227	14.001	16.108	19.969	19.971	19.351	19.816	19.59	20.263	20.421	20.536	20.291	20.662	20.135	19.6	19.842	19.241	21.343	20.077	21.093	21.093	18.592	19.07	19.952	15.274	21.643
hsa-miR-22	20.101	13.258	9.476	10.725	19.969	9.156	19.351	19.816	9.004	13.374	20.421	20.536	20.291	20.662	20.135	5.31	5.688	8.99	21.343	20.077	8.36	8.435	8.592	9.07	19.952	9.482	7.578
hsa-miR-220	20.101	21.157	21.009	21.136	19.969	19.971	19.351	19.816	19.59	20.263	20.421	20.536	20.291	20.662	20.135	19.6	19.842	19.241	21.343	20.077	21.093	21.093	18.592	19.07	19.952	22.173	21.643
hsa-miR-220b	20.101	21.157	21.009	21.136	19.969	12.21	19.351	19.816	19.59	20.263	20.421	13.22	20.291	20.662	20.135	19.6	14.286	13.326	21.343	20.077	21.093	21.093	11.962	19.07	13.085	22.173	21.643
hsa-miR-220c	20.101	21.157	21.009	21.136	19.969	19.971	19.351	19.816	19.59	20.263	20.421	20.536	20.291	20.662	20.135	19.6	19.842	19.241	21.343	20.077	21.093	21.093	18.592	19.07	19.952	22.173	21.643
hsa-miR-221	8.087	9.827	8.375	7.824	7.673	8.158	5.843	6.383	7.658	8.222	8.263	8.01	8.449	7.716	7.633	4.34	4.742	8.977	13.138	9.956	8.58	9.09	8.308	9.188	9.161	8.98	7.889
hsa-miR-222	4.807	6.388	5.485	4.857	4.273	4.589	3.251	3.74	5.124	5.352	5.52	4.974	5.652	4.5	4.124	1.907	2.342	5.193	10.011	6.403	4.475	4.922	4.937	5.794	6.457	5.749	4.673
hsa-miR-223	16.108	13.815	13.997	13.656	11.273	11.879	13.407	13.475	14.722	14.246	13.365	15.441	12.449	10.284	10.443	13.363	13.614	12.951	18.559	15.047	-1.319	-0.931	11.402	12.577	14.135	16.676	15.269
hsa-miR-224	10.673	13.618	11.269	10.702	11.812	11.643	11.962	12.581	15.035	12.247	13.562	12.791	14.433	11.744	11.63	7.959	8.801	6.06	21.343	20.077	12.227	13.516	13.579	19.07	17.723	15.138	13.183
hsa-miR-23a	20.101	21.157	21.009	21.136	19.969	19.971	19.351	19.816	19.59	20.263	20.421	20.536	20.291	20.662	20.135	9.577	8.196	9.589	14.189	20.077	10.411	10.588	12.058	19.07	19.952	11.913	10.005
hsa-miR-23b	20.101	21.157	21.009	21.136	19.969	19.971	19.351	19.816	19.59	20.263	20.421	20.536	20.291	20.662	20.135	19.6	19.842	19.241	21.343	20.077	12.297	21.093	10.532	19.07	19.952	16.196	21.643
hsa-miR-24	5.926	5.971	5.6	5.387	5.337	5.686	6.319	6.816	5.607	7.234	7.347	6.532	7.057	5.14	5.085	2.901	3.215	3.053	7.164	9.008	3.56	3.956	2.712	4.741	5.353	4.699	2.994
hsa-miR-25	5.736	7.359	5.942	5.589	5.432	5.604	4.75	5.375	4.246	4.482	4.712	4.519	4.691	6.048	6.257	8.372	8.648	8.223	9.407	9.823	7.614	8.073	8.851	9.424	9.677	9.123	8.994
hsa-miR-26a	6.505	7.109	6.297	6.193	6.523	6.958	6.206	6.809	6.328	7.221	7.044	7.506	6.665	6.913	6.982	4.546	4.905	6.736	7.927	9.685	3	3.083	7.023	7.986	7.248	5.586	5.172
hsa-miR-26b	9.363	8.894	8.451	8.383	9.604	9.933	10.111	10.578	8.825	9.512	10.276	10.14	9.963	9.65	9.028	5.867	6.314	8.103	9.189	10.447	3.235	3.248	7.663	8.892	9.436	7.303	6.673
hsa-miR-27a	10.815	12.158	11.016	10.344	10.054	10.914	11.183	11.647	10.465	12.146	12.082	11.821	12.787	10.189	10.298	6.433	7.024	7.869	16.222	16.611	8.247	8.482	9.639	11.378	12.372	10.645	8.928
hsa-miR-27b	9.92	10.402	8.484	8.727	9.934	10.494	10.25	11.609	9.714	10.769	10.286	10.262	10.353	11.647	10.595	6.204	7.812	8.562	11.015	11.423	9.23	10.286	8.76	9.714	10.588	9.674	8.274
hsa-miR-28-3p	8.956	9.726	9.417	9.73	8.835	9.29	9.413	9.34	8.585	10.26	9.888	9.234	10.228	8.431	7.964	9.587	9.608	9.901	21.343	12.818	8.052	8.37	13.325	11.271	11.128	9.093	8.181
hsa-miR-28-5p	10.681	12.064	10.338	10.993	10.044	10.935	10.05	10.255	9.405	11.221	10.922	10.298	10.835	9.692	9.769	9.318	10.64	10.753	21.343	15.561	9.595	9.384	12.384	13.222	12.054	11.14	9.891
hsa-miR-296-3p	13.682	15.229	14.936	12.674	13.965	19.971	16.782	13.449	15.528	12.154	15.073	13.603	13.161	14.469	12.834	14.754	19.842	19.241	21.343	20.077	21.093	21.093	18.592	12.746	13.386	16.954	15.676
hsa-miR-296-5p	7.612	11.144	9.399	9.806	8.815	8.929	8.261	8.595	8.267	9.002	8.787	8.688	8.526	9.073	9.167	10.395	11.058	9.837	16.941	12.787	12.414	12.371	9.862	10.435	10.971	12.243	11.219
hsa-miR-298	20.101	21.157	21.009	21.136	19.969	19.971	19.351	19.816	19.59	20.263	20.421	20.536	20.291	20.662	20.135	19.6	19.842	19.241	21.343	20.077	21.093	21.093	18.592	19.07	19.952	22.173	21.643
hsa-miR-299-3p	3.104	5.805	3.103	3.757	2.497	2.89	1.624	1.784	1.552	2.37	2.405	2.328	2.191	3.543	3.77	12.832	12.083	19.241	21.343	20.077	21.093	14.595	18.592	19.07	19.952	22.173	21.643
hsa-miR-299-5p	20.101	14.293	12.681	13.534	19.969	19.971	15.749	19.816	12.063	13.201	14.251	15.443	20.291	14.634	14.689	10.694	11.595	19.241	21.343	20.077	21.093	21.093	18.592	12.121	12.495	22.173	21.643
hsa-miR-29a	5.881	6.783	5.847	5.842	4.947	6.866	6.333	7.433	3.854	7.123	7.059	5.433	6.778	5.757	6.026	2.544	2.448	5.997	11.573	10.624	5.032	4.711	5.694	7.271	7.468	11.473	8.915
hsa-miR-29b	12.981	13.006	11.229	12.445	13.541	11.672	19.351	19.816	19.59	11.918	10.525	11.176	14.08	11.648	11.761	7.616	8.534	11.242	21.343	15.277	9.164	9.357	15.843	11.678	12.983	22.173	15.283
hsa-miR-29c	9.268	9.448	8.521	8.39	8.882	9.499	9.259	10.045	9.085	9.411	9.523	9.367	9.451	8.63	8.92	3.806	3.825	7.873	14.526	11.819	5.892	5.762	7.476	9.132	9.121	11.284	9.581
hsa-miR-301a	8.83	8.811	8.48	8.706	9.203	9.285	8.751	9.506	8.219	9.06	9.334	9.487	9.187	8.92	8.628	10.574	11.053	10.662	9.214	11.209	9.515	9.533	11.059	12.226	10.661	8.821	8.505
hsa-miR-301b	11.444	9.953	9.68	11.171	11.471	12.364	10.997	11.559	10.485	12.068	12.649	11.642	11.553	11.239	11.304	12.515	13.159	13.277	10.503	13.306	10.968	10.928	11.537	10.706	11.204	9.113	9.063
hsa-miR-302a	3.096	5.235	3.031	3.215	3.303	3.799	2.844	3.422	2.795	3.248	2.898	3.264	3.065	3.316	3.268	19.6	19.842	19.241	21.343	20.077	21.093	21.093	6.573	5.416	4.539	14.135	12.09
hsa-miR-302b	-3.606	-1.557	-3.027	-2.592	-3.13	-2.519	-3.495	-2.698	-2.834	-3.466	-4.168	-3.255	-2.971	-2.876	-2.766	12.965	19.842	13.291	18.025	16.495	16.14	20.051	0.974	-0.708	-1.146	22.173	21.643
hsa-miR-302c	2.951	6.332	3.86	3.659	3.551	3.777	2.603	3.319	2.668	3.21	3.165	3.544	3.173	3.272	3.232	19.6	19.842	19.241	21.343	20.077	21.093	21.093	6.87	5.175	4.754	22.173	21.643
hsa-miR-30b	8.843	9.16	8.702	8.958	8.743	9.579	8.587	9.315	8.03	9.237	9.231	9.277	8.986	8.635	9.516	8.421	8.73	7.614	9.82	10.783	6.668	7.04	9.211	9.928	10.195	7.914	7.552
hsa-miR-30c	6.052	6.525	6.381	6.409	6.135	6.321	6.544	7.132	6.278	6.975	7.073	6.731	6.747	6.388	6.265	6.531	6.944	5.758	7.297	8.223	5.212	5.134	7.395	7.974	7.569	5.958	5.629
hsa-miR-31	7.275	8.593	7.563	6.779	7.604	8.199	8.438	8.936	7.274	8.234	8.316	8.128	7.745	7.575	7.592	3.968	3.606	4.98	21.343	9.918	8.632	8.433	6.357	8.937	9.213	15.769	10.67
hsa-miR-32	10.365	10.708	21.009	10.239	10.346	10.89	8.201	19.816	11.49	11.54	9.913	9.376	10.341	11.126	7.985	12.653	10.275	12.153	11.201	20.077	8.298	9.369	9.793	10.198	12.094	9.939	10.006
hsa-miR-320	7.743	8.517	7.988	7.853	8.645	8.521	8.222	8.941	8.07	8.761	8.835	8.576	8.918	8.624	8.447	6.822	7.261	7.806	9.008	11.036	7.362	8.017	10.306	9.562	9.193	7.145	6.627
hsa-miR-323-3p	12.896	14.138	11.172	10.096	11.863	12.547	12.195	12.386	12.972	9.478	8.799	13.055	12.796	13.11	13.406	8.482	8.811	12.724	14.542	13.055	10.974	13.617	10.424	9.486	9.255	15.429	14.038
hsa-miR-324-3p	11.372	11.323	10.886	11.212	12.26	12.293	11.421	11.98	10.985	12.244	12.874	11.674	11.719	11.618	11.458	10.103	10.34	10.675	10.227	12.281	11.04	10.761	10.808	12.903	11.762	10.449	10.156
hsa-miR-324-5p	13.246	12.45	11.691	12.433	12.911	12.838	14.648	13.488	12.452	13.54	13.157	12.625	13.742	12.622	13.081	11.725	10.469	11.211	10.715	13.072	11.948	11.644	11.026	15.342	14.191	10.453	10.349
hsa-miR-325	20.101	21.157	21.009	21.136	19.969	19.971	19.351	19.816	19.59	20.263	20.421	20.536	20.291	20.662	20.135	19.6	19.842	19.241	21.343	20.077	21.093	21.093	18.592	19.07	19.952	22.173	21.643
hsa-miR-326	12.651	14.138	13.458	14.26	13.767	13.78	12.139	12.994	11.828	12.03	12.275	20.536	20.291	12.949	13.137	14.914	19.842	19.241	21.343	20.077	11.08	12.124	18.592	13.071	19.952	11.947	12.535
hsa-miR-328	12.808	11.577	11.08	11.683	13.052	13.507	14.214	11.865	12.562	12.536	13.845	13.259	13.991	13.52	14.091	10.715	11.918	13.246	12.401	14.038	9.887	10.22	8.294	11.39	11.58	11.572	11.055
hsa-miR-329	20.101	21.157	21.009	16.08	19.969	19.971	19.351	19.816	19.59	17.231	14.328	20.536	20.291	20.662	20.135	16.149	15.044	19.241	21.343	20.077	15.435	21.093	18.592	19.07	16.078	22.173	21.643
hsa-miR-330-3p	13.089	14.285	12.995	14.181	13.089	13.75	12.502	13.812	13.426	13.92	13.892	12.84	14.83	13.012	12.785	12.3	13.47	11.917	12.516	13.989	12.408	12.514	18.592	14.147	14.771	13.071	12.33
hsa-miR-330-5p	20.101	21.157	21.009	21.136	19.969	19.971	19.351	19.816	-3.717	20.263	16.68	20.536	20.291	20.662	20.135	19.6	19.842	19.241	21.343	20.077	21.093	21.093	18.592	19.07	19.952	17.68	21.643
hsa-miR-331-3p	7.403	7.139	7.273	7.202	7.467	7.345	6.98	7.172	6.94	7.475	7.509	7.441	8.128	7.096	7.06	7.877	8.244	7.725	7.642	9.842	7.475	7.982	9.042	7.804	8.15	7.337	6.716
hsa-miR-331-5p	8.327	9.512	8.236	9.455	9.277	19.971	19.351	19.816	7.499	8.884	9.077	8.484	8.856	9.854	9.589	9.615	8.856	8.741	10.446	20.077	21.093	9.798	18.592	9.845	9.379	1.877	0.494
hsa-miR-335	10.813	11.125	9.879	9.882	10.835	10.948	10.629	11.145	10.6	10.83	10.878	10.574	11.082	11.626	10.796	12.642	9.42	11.414	13.453	20.077	10.481	11.042	18.592	12.812	12.09	8.717	8.987
hsa-miR-337-5p	20.101	14.102	13.64	11.152	12.977	13.079	13.091	13.266	19.59	11.069	10.045	11.066	12.275	12.203	13.679	8.409	8.876	19.241	21.343	20.077	11.369	14.21	18.592	10.976	12.402	22.173	21.643
hsa-miR-338-3p	20.101	17.152	21.009	21.136	19.969	19.971	19.351	19.816	19.59	20.263	20.421	20.536	20.291	20.662	20.135	19.6	19.842	19.241	21.343	20.077	12.392	13.103	18.592	19.07	19.952	18.138	21.643
hsa-miR-339-3p	11.36	10.297	11.382	10.872	10.052	10.597	10.217	10.711	11.077	12.232	12.593	11.513	12.076	10.709	10.583	11.314	10.622	11.29	10.412	11.395	9.41	9.747	16.746	11.75	11.079	9.883	9.509
hsa-miR-339-5p	12.058	10.706	10.863	10.425	10.894	11.229	11.823	13.476	10.073	11.496	11.548	11.517	11.254	12.071	11.653	9.354	9.85	11.021	10.399	11.34	8.627	8.68	12.14	14.626	12.903	11.135	11.17
hsa-miR-33b	20.101	21.157	21.009	21.136	19.969	19.971	19.351	19.816	19.59	20.263	20.421	20.536	20.291	20.662	20.135	19.6	19.842	19.241	21.343	20.077	21.093	21.093	18.592	19.07	12.178	22.173	21.643
hsa-miR-340	10.474	9.389	9.72	9.334	10.909	11.36	10.056	11.052	10.583	10.933	11.459	11.188	10.896	10.625	10.64	12.12	14.243	12.018	11.647	11.56	8.144	8.255	12.506	13.071	11.431	9.852	9.414
hsa-miR-342-3p	9.1	7.596	7.939	8.55	9.529	10.073	8.729	9.09	8.716	9.529	9.486	9.924	9.488	9.161	8.918	8.866	7.973	9.192	6.343	9.853	3.46	2.99	8.503	10.647	10.003	6.907	6.447
hsa-miR-342-5p	20.101	21.157	21.009	21.136	19.969	19.971	19.351	19.816	19.59	20.263	20.421	20.536	20.291	20.662	20.135	19.6	19.842	19.241	21.343	20.077	16.107	16.112	18.592	19.07	19.952	22.173	21.643
hsa-miR-345	9.925	8.849	8.939	9.889	10.825	11.508	9.63	10.094	9.088	11.235	10.545	10.935	10.82	10.406	10.126	9.365	9.253	11.044	6.997	10.162	8.143	8.188	11.925	10.065	9.69	7.4	7.372
hsa-miR-346	10.608	10.071	9.116	10.04	19.969	10.237	8.663	8.743	8.493	10.356	9.308	9.779	8.816	10.753	10.551	10.127	10.648	9.413	11.272	11.537	12.6	11.249	18.592	9.313	9.845	12.131	12.466
hsa-miR-34a	8.035	8.244	8.758	7.952	7.056	7.21	7.448	7.927	8.077	8.331	8.491	8.143	7.94	7.524	7.604	6.337	7.14	8.336	8.821	12.354	13.078	11.537	6.648	8.447	8.53	10.236	8.89
hsa-miR-34c-5p	6.663	7.816	6.396	6.234	5.721	6.02	5.259	5.045	5.548	6.328	6.546	6.349	6.088	6.63	6.628	9.343	8.263	19.241	6.916	20.077	21.093	21.093	5.29	8.419	7.715	12.092	11.093
hsa-miR-361-5p	12.996	15.345	12.093	11.893	13.748	13.789	14.145	12.309	11.488	12.044	12.511	13.202	11.274	14.58	13.301	11.065	11.747	12.591	15.786	13.422	11.545	11.045	18.592	19.07	15.287	11.765	10.994
hsa-miR-362-3p	13.433	14.564	13.669	14.45	13.199	14.338	11.817	13.014	14.675	12.335	14.702	15.773	13.577	14.883	16.322	13.219	12.581	19.241	15.754	20.077	12.52	11.497	18.592	19.07	19.952	11.605	13.663
hsa-miR-362-5p	10.303	11.055	10.906	10.445	10.964	12.313	8.679	9.932	10.247	11.206	11.294	11.264	10.896	10.755	10.897	9.685	10.467	10.191	9.984	11.74	9.849	9.627	18.592	14.711	11.349	8.252	9.418
hsa-miR-363	8.845	8.937	7.958	7.815	9.861	10.119	8.482	9.46	8.832	8.978	8.704	8.342	8.837	10.614	10.34	15.678	19.842	19.241	21.343	20.077	11.631	12.01	18.592	11.696	9.927	10.515	12.386
hsa-miR-365	13.04	14.114	11.779	11.524	11.987	12.673	12.067	11.887	11.834	13.271	12.536	13.119	12.324	12.315	12.828	6.784	7.216	7.308	10.817	13.073	11.784	11.095	8.606	10.653	9.962	9.908	8.729
hsa-miR-367	0.635	2.792	0.614	0.908	0.633	1.105	0.806	1.179	0.539	0.77	0.175	1.011	0.76	0.845	0.818	19.6	19.842	19.241	21.343	20.077	18.085	1.444	3.684	2.526	2.587	8.183	6.536
hsa-miR-369-3p	20.101	21.157	13.172	12.327	19.969	19.971	11.858	19.816	19.59	20.263	11.008	20.536	20.291	20.662	20.135	19.6	11.308	19.241	21.343	20.077	16.331	21.093	18.592	19.07	19.952	22.173	21.643
hsa-miR-369-5p	20.101	16.241	14.551	16.143	19.969	19.971	19.351	19.816	16.264	16.019	20.421	20.536	20.291	20.662	20.135	12.123	12.531	19.241	21.343	20.077	17.048	21.093	12.812	19.07	17.345	22.173	17.365
hsa-miR-370	20.101	21.157	14.978	12.001	19.969	17.632	19.351	19.816	19.59	11.685	9.672	20.536	20.291	20.662	20.135	8.002	8.033	19.241	21.343	20.077	10.839	16.304	10.861	11.397	9.599	16.587	21.643
hsa-miR-371-3p	5.45	13.274	11.321	13.455	11.212	11.074	7.936	8.247	10.434	12.296	15.311	12.881	7.667	9.575	8.951	19.6	19.842	19.241	21.343	20.077	21.093	21.093	11.002	6.956	8.526	22.173	21.643
hsa-miR-372	2.01	8.149	6.501	8.396	6.555	6.902	4.152	4.275	6.075	7.963	8.351	7.999	3.846	5.312	5.124	19.6	19.842	15.187	21.343	20.077	21.093	21.093	5.439	2.775	4.905	22.173	18.503
hsa-miR-373	7.621	14.677	12.552	14.846	12.198	11.926	8.298	9.405	11.024	12.342	12.478	11.4	8.927	11.162	11.078	15.313	15.799	15.206	21.343	20.077	21.093	16.856	12.938	8.827	10.481	20.024	21.166
hsa-miR-374a	7.292	7.6	7.022	7.214	7.15	7.524	6.941	7.265	6.818	7.225	7.001	7.941	7.198	7.027	7.048	7.062	7.048	8.34	11.558	9.566	6.057	6.508	10.392	8.625	8.594	7.134	6.81
hsa-miR-374b	5.052	5.393	5.261	5.103	5.625	5.83	4.6	5.474	4.596	5.325	5.543	6.153	5.445	4.702	5.063	6.189	6.587	6.735	9.999	7.92	4.257	5.064	8.361	7.161	6.481	5.326	5.376
hsa-miR-375	11.267	7.986	4.54	8.241	9.402	9.249	19.351	13.05	5.744	7.471	7.504	10.386	10.152	9.66	8.719	9.383	19.842	19.241	5.134	20.077	13.647	21.093	18.592	11.325	10.92	22.173	21.643
hsa-miR-376a	11.08	11.95	8.287	7.826	9.419	10.28	8.757	8.171	8.073	7.043	6.187	10.923	8.543	11.705	11.883	5.461	5.536	19.241	21.343	14.389	7.737	12.119	9.149	7.35	7.441	17.146	16.108
hsa-miR-376b	20.101	21.157	21.009	21.136	19.969	19.971	19.351	19.816	19.59	20.263	20.421	20.536	20.291	20.662	20.135	19.6	19.842	19.241	21.343	20.077	21.093	9.992	18.592	19.07	19.952	22.173	21.643
hsa-miR-376c	20.101	14.132	12.044	10.125	14.667	15.247	15.176	19.816	19.59	9.792	8.956	18.976	20.291	20.662	20.135	6.57	6.972	19.241	21.343	20.077	9.034	13.086	11.917	9.982	9.852	16.699	14.767
hsa-miR-377	20.101	21.157	21.009	21.136	19.969	19.971	19.351	19.816	19.59	16.239	20.421	20.536	20.291	20.662	20.135	19.6	19.842	19.241	21.343	20.077	21.093	21.093	18.592	19.07	19.952	22.173	21.643
hsa-miR-379	20.101	12.168	11.018	11.18	19.969	19.971	19.351	19.816	19.59	10.242	12.226	20.536	20.291	20.662	20.135	8.895	9.199	19.241	21.343	20.077	11.487	21.093	9.939	10.865	19.952	22.173	21.643
hsa-miR-380	20.101	21.157	15.695	21.136	19.969	19.971	19.351	19.816	12.027	12.981	11.361	20.536	20.291	20.662	20.135	19.6	19.842	19.241	21.343	20.077	21.093	21.093	18.592	19.07	19.952	22.173	10.899
hsa-miR-381	10.667	11.855	9.767	10.355	9.276	9.491	9.39	8.618	8.442	9.836	9.609	10.215	9.434	11.645	10.844	11.423	11.151	12.815	21.343	20.077	21.093	21.093	14.696	19.07	13.046	22.173	21.643
hsa-miR-382	20.101	12.412	10.71	10.897	19.969	19.971	12.892	19.816	13.434	11.262	10.097	13.544	12.177	20.662	20.135	7.698	7.746	19.241	21.343	20.077	9.943	13.889	9.701	11.678	11.063	18.568	16.395
hsa-miR-383	20.101	21.157	21.009	15.486	19.969	19.971	19.351	19.816	15.025	20.263	14.688	20.536	20.291	20.662	20.135	13.602	19.842	19.241	16.323	17.397	21.093	21.093	16.627	19.07	19.952	13.875	13.387
hsa-miR-384	20.101	21.157	21.009	21.136	19.969	19.971	19.351	19.816	19.59	20.263	20.421	17.82	20.291	20.662	20.135	19.6	19.842	19.241	21.343	20.077	21.093	21.093	18.592	19.07	19.952	22.173	21.643
hsa-miR-409-5p	20.101	16.896	14.747	14.841	19.969	19.971	19.351	19.816	19.59	14.237	13.593	20.536	20.291	20.662	20.135	11.011	11.604	19.241	21.343	20.077	15.237	21.093	18.592	12.063	14.26	22.173	21.643
hsa-miR-410	14.436	10.734	9.203	9.566	10.781	13.053	11.351	11.746	9.456	8.972	7.575	9.435	10.286	12.775	14.225	8.108	9.789	15.316	17.504	20.077	9.846	13.805	9.759	9.807	9.009	17.631	21.643
hsa-miR-411	14.53	11.359	10.219	10.696	14.084	14.36	14.864	15.951	13.453	10.647	9.696	14.155	13.265	14.661	14.469	7.558	8.404	19.241	21.343	20.077	11.002	14.854	9.641	11.067	10.426	22.173	18.863
hsa-miR-412	20.101	21.157	21.009	21.136	19.969	19.971	19.351	19.816	19.59	20.263	20.421	20.536	20.291	20.662	20.135	19.6	19.842	19.241	21.343	20.077	13.069	21.093	18.592	19.07	19.952	16.07	21.643
hsa-miR-422a	10.355	11.55	10.533	10.669	10.558	11.373	9.572	10.161	10.011	11.045	10.571	12.572	10.584	11.245	11.135	11.678	11.347	9.788	10.245	10.338	8.915	8.477	11.138	10.604	10.211	12.457	12.925
hsa-miR-423-5p	11.755	21.157	12.972	11.846	11.521	19.971	11.638	11.94	10.956	11.17	10.752	12.16	12.038	12.025	20.135	10.772	10.695	10.292	12.628	20.077	10.276	10.092	18.592	19.07	13.242	13.203	12.803
hsa-miR-424	15.946	16.369	16.484	14.303	13.187	13.632	13.146	14.941	19.326	14.6	16.029	14.883	13.996	13.65	13.412	10.182	12.783	19.241	21.343	20.077	16.375	21.093	18.592	19.07	19.952	14.72	14.346
hsa-miR-425	7.664	7.629	7.485	7.829	7.566	8.656	7.151	6.792	6.268	8.25	7.867	8.105	7.83	7.586	7.882	6.962	8.369	7.938	9.187	9.413	6.638	6.339	7.35	7.519	8.038	9.361	8.061
hsa-miR-429	8.863	11.321	9.158	10.637	9.586	9.353	6.961	7.597	8.395	9.339	9.502	8.614	9.546	7.386	7.408	15.681	19.842	19.241	21.343	20.077	13.081	15.342	14.46	10.703	10.756	18.174	13.097
hsa-miR-431	20.101	11.325	9.723	9.73	19.969	19.971	19.351	19.816	19.59	11.229	9.13	20.536	20.291	20.662	20.135	7.711	7.433	19.241	21.343	20.077	7.972	15.299	8.638	9.296	8.585	22.173	21.643
hsa-miR-433	20.101	11.456	10.768	10.38	11.313	12.534	19.351	12.134	12.618	11.197	10.904	20.536	20.291	11.613	11.776	9.976	9.165	11.117	21.343	20.077	11.989	21.093	7.143	10.167	10.602	22.173	21.643
hsa-miR-448	20.101	21.157	21.009	21.136	19.969	19.971	19.351	19.816	19.59	20.263	20.421	20.536	20.291	20.662	20.135	19.6	19.842	19.241	21.343	20.077	21.093	21.093	18.592	19.07	19.952	22.173	21.643
hsa-miR-449a	20.101	21.157	11.328	16.344	17.055	17.299	19.351	13.603	19.59	16.233	15.669	20.536	20.291	20.662	20.135	19.6	15.534	13.142	19.169	15.328	21.093	16.872	16.32	14.441	19.952	19.465	13.396
hsa-miR-449b	12.228	13.634	10.026	21.136	12.785	19.971	19.351	19.816	19.59	20.263	13.016	20.536	20.291	20.662	20.135	19.6	19.842	15.16	14.161	14.222	13.583	15.894	14.621	11.662	13.074	22.173	12.891
hsa-miR-450a	20.101	21.157	21.009	21.136	19.969	19.971	19.351	19.816	19.59	20.263	20.421	20.536	20.291	20.662	20.135	10.633	14.302	19.241	21.343	20.077	21.093	21.093	18.592	-1.947	19.952	13.175	11.983
hsa-miR-450b-3p	20.101	21.157	21.009	21.136	19.969	19.971	19.351	19.816	19.59	14.025	20.421	20.536	20.291	20.662	20.135	19.6	19.842	19.241	21.343	20.077	15.855	21.093	18.592	19.07	14.966	22.173	18.367
hsa-miR-450b-5p	20.101	10.061	10.028	21.136	19.969	19.971	10.325	19.816	19.59	20.263	20.421	20.536	9.7	20.662	20.135	9.594	10.739	19.241	21.343	11.559	9.305	21.093	18.592	19.07	19.952	11.382	10.499
hsa-miR-451	11.988	21.157	9.626	21.136	10.589	19.971	19.351	19.816	19.59	6.975	9.769	10.534	20.291	13.385	20.135	19.6	19.842	19.241	21.343	20.077	5.723	5.724	12.261	19.07	14.052	22.173	21.643
hsa-miR-452	10.727	12.716	11.613	11.099	12.374	11.041	13.164	11.699	19.59	13.361	13.301	12.207	14.384	11.706	12.534	8.989	8.239	6.979	21.343	20.077	11.718	14.802	18.592	19.07	11.278	14.263	11.371
hsa-miR-453	20.101	21.157	21.009	21.136	19.969	19.971	19.351	19.816	19.59	20.263	20.421	20.536	20.291	20.662	20.135	19.6	19.842	19.241	21.343	20.077	21.093	21.093	18.592	19.07	19.952	22.173	21.643
hsa-miR-454	7.838	6.102	7.005	7.312	7.558	8.08	7.601	8.093	6.795	8.101	8.003	8.329	7.952	7.35	7.261	7.954	7.96	7.545	6	8.326	6.191	6.525	10.34	8.429	8.706	5.716	5.819
hsa-miR-455-3p	12.097	13.157	12.137	12.373	12.099	12.468	12.299	13.242	11.94	12.117	12.135	12.059	12.254	11.34	11.558	9.807	9.515	12.914	12.015	15.315	21.093	21.093	18.592	15.813	14.018	11.79	9.637
hsa-miR-455-5p	9.276	10.674	9.751	9.475	9.252	9.68	9.873	10.541	8.78	9.651	10.165	10.182	9.923	9.14	8.956	7.624	8.965	10.336	11.505	15.088	17.051	21.093	11.429	11.25	10.562	9.616	8.159
hsa-miR-483-5p	14.347	17.197	11.809	10.678	13.074	13.021	11.147	13.755	13.263	12.664	15.213	17.066	13.078	14.739	16.004	13.68	12.664	19.241	16.172	20.077	13.74	16.217	11.735	14.895	11.161	6.355	7.084
hsa-miR-484	5.949	5.237	5.369	5.492	6.444	6.711	6.018	6.676	5.81	6.225	6.388	6.748	6.42	6.286	5.945	5.496	5.694	5.303	6.048	6.921	4.305	4.71	4.848	6.226	6.352	5.315	5.381
hsa-miR-485-3p	14.118	14.205	12.804	11.292	13.308	13.681	13.814	13.048	14.201	11.152	10.205	13.479	13.869	13.688	13.776	9.338	9.839	12.712	15.138	14.81	11.255	12.555	12.258	11.734	11.202	15.575	17.07
hsa-miR-485-5p	20.101	21.157	21.009	21.136	19.969	19.971	19.351	19.816	19.59	20.263	20.421	20.536	20.291	20.662	20.135	19.6	19.842	19.241	21.343	20.077	21.093	21.093	18.592	19.07	19.952	5.922	4.042
hsa-miR-486-3p	11.159	21.157	11.243	21.136	10.042	9.635	9.49	19.816	19.59	20.263	20.421	20.536	10.94	20.662	20.135	10.373	11.065	19.241	10.979	10.122	8.78	8.151	9.347	10.114	11.512	22.173	21.643
hsa-miR-486-5p	8.429	10.815	11.29	11.135	7.44	7.76	8.063	8.065	8.189	11.206	9.947	8.981	9.519	7.514	7.631	10.272	9.938	19.241	8.572	12.162	5.613	6.505	10.909	12.43	10.675	22.173	21.643
hsa-miR-487a	10.008	9.269	9.725	7.292	7.018	7.158	7.892	8.962	5.721	9.485	9.246	6.767	6.621	7.241	7.594	7.919	5.083	6.63	9.187	5.537	8.409	10.99	8.744	10.554	10.297	12.288	10.378
hsa-miR-487b	20.101	15.129	14.998	13.463	19.969	19.971	19.351	19.816	19.59	13.018	11.971	20.536	20.291	20.662	20.135	10.367	10.472	19.241	21.343	20.077	11.923	17.767	13.164	14.075	12.902	22.173	16.511
hsa-miR-488	16.037	15.103	14.178	15.251	15.831	19.043	16.145	18.189	19.59	20.263	16.248	19.486	15.689	20.662	20.135	19.6	19.842	19.241	17.177	20.077	21.093	21.093	18.592	19.07	15.501	11.861	15.292
hsa-miR-489	11.068	10.094	10.153	11.23	10.287	11.209	10.395	10.967	7.452	10.179	10.043	10.726	9.786	9.728	9.697	10.33	11.309	12.325	16.052	13.695	14.739	13.294	10.569	11.082	12.056	14.746	14.274
hsa-miR-490-3p	11.631	10.131	10.092	21.136	10.465	19.971	8.776	9.919	9.642	11.976	9.878	10.56	9.394	20.662	10.342	9.403	19.842	10.188	21.343	8.537	12.033	11.536	8.73	8.974	19.952	22.173	21.643
hsa-miR-491-3p	20.101	21.157	21.009	21.136	19.969	19.971	19.351	19.816	19.59	20.263	20.421	20.536	20.291	20.662	20.135	19.6	19.842	19.241	21.343	20.077	21.093	21.093	18.592	19.07	19.952	22.173	21.643
hsa-miR-491-5p	10.695	9.86	8.813	10.014	9.752	10.494	9.803	10.889	9.315	10.993	9.836	10.45	10.541	10.185	10.134	10.697	10.535	9.848	14.095	10.669	10.069	10.28	10.353	10.036	10.491	9.803	9.294
hsa-miR-492	20.101	21.157	21.009	21.136	19.969	19.971	19.351	19.816	19.59	20.263	20.421	20.536	20.291	20.662	20.135	19.6	19.842	19.241	21.343	20.077	21.093	21.093	18.592	19.07	19.952	22.173	21.643
hsa-miR-493	20.101	21.157	16.89	13.534	14.859	19.971	19.351	19.816	19.59	13.054	12.534	20.536	20.291	20.662	20.135	8.771	9.426	13.314	21.343	20.077	11.711	21.093	18.592	12.346	10.8	14.723	21.643
hsa-miR-494	12.566	14.177	11.328	10.553	11.953	12.556	10.171	11.464	9.908	9.909	10.132	10.854	10.845	12.195	12.273	6.08	6.584	9.188	14.519	13.794	9.863	9.514	10.492	10.276	9.225	13.035	11.895
hsa-miR-495	16.139	13.138	10.645	10.172	19.969	12.937	16.275	19.816	14.501	9.11	8.265	18.129	20.291	20.662	14.916	7.505	7.936	19.241	21.343	20.077	9.152	12.062	10.265	9.318	8.837	22.173	16.83
hsa-miR-496	20.101	21.157	11.902	12.757	19.969	19.971	19.351	19.816	19.59	20.263	20.421	20.536	20.291	20.662	20.135	11.511	19.842	19.241	21.343	15.389	21.093	13.031	12.225	19.07	19.952	22.173	16.442
hsa-miR-499-3p	20.101	21.157	21.009	21.136	19.969	19.971	19.351	19.816	19.59	20.263	20.421	20.536	20.291	20.662	20.135	19.6	19.842	19.241	21.343	20.077	21.093	21.093	18.592	19.07	19.952	22.173	21.643
hsa-miR-499-5p	4.595	6.087	4.25	5.092	4.747	5.001	4.005	4.627	4.602	4.777	4.953	4.866	4.645	5.173	4.725	19.6	19.842	19.241	18.956	20.077	21.093	21.093	18.592	19.07	19.952	22.173	21.643
hsa-miR-500	11.106	11.317	10.439	9.464	10.909	10.774	8.21	8.415	10.556	20.263	9.642	11.411	10.212	9.909	10.167	10.665	9.637	19.241	8.794	20.077	9.935	8.826	18.592	11.653	10.134	8.455	9.384
hsa-miR-501-3p	20.101	21.157	21.009	21.136	19.969	19.971	19.351	19.816	19.59	20.263	20.421	20.536	20.291	20.662	20.135	19.6	19.842	19.241	21.343	20.077	21.093	21.093	18.592	19.07	19.952	14.901	21.643
hsa-miR-501-5p	12.154	8.176	7.832	10.387	10.445	10.328	9.204	9.484	10.092	20.263	15.468	20.536	20.291	10.002	12.098	19.6	11.087	9.944	8.616	12.094	9.75	10.203	12.678	19.07	19.952	8.269	10.058
hsa-miR-502-3p	15.469	15.957	15.312	15.421	16.714	15.563	12.838	13.951	13.265	15.59	20.421	20.536	15.883	16.631	14.268	14.377	13.511	13.215	15.155	15.836	14.498	14.325	18.592	19.07	19.952	13.318	14.149
hsa-miR-502-5p	20.101	12.899	11.944	12.272	12.697	19.971	19.351	13.35	12.544	20.263	20.421	13.125	13.124	20.662	12.398	12.626	13.367	19.241	13.933	14.081	13.779	12.011	12.456	19.07	19.952	10.948	12.919
hsa-miR-503	15.088	21.157	14.772	14.443	11.202	19.971	10.963	10.648	9.952	12.218	20.421	12.328	20.291	11.948	11.452	9.212	10.449	19.241	13.843	20.077	15.843	21.093	18.592	19.07	12.321	15.183	15.163
hsa-miR-504	20.101	13.507	12.004	13.593	11.855	19.971	12.633	19.816	12.155	12.745	11.902	20.536	12.814	14.614	13.851	19.6	19.842	15.044	21.343	20.077	21.093	15.36	18.592	19.07	19.952	22.173	15.901
hsa-miR-505	12.882	21.157	21.009	21.136	19.969	19.971	19.351	19.816	19.59	20.263	20.421	20.536	20.291	20.662	20.135	19.6	19.842	19.241	21.343	20.077	12.073	14.624	18.592	19.07	19.952	22.173	13.175
hsa-miR-506	20.101	21.157	21.009	21.136	19.969	19.971	19.351	19.816	19.59	-5.597	20.421	20.536	20.291	20.662	20.135	19.6	19.842	19.241	7.329	20.077	21.093	21.093	18.592	19.07	19.952	22.173	21.643
hsa-miR-507	20.101	21.157	21.009	21.136	19.969	19.971	19.351	19.816	19.59	20.263	19.112	17.55	18.051	20.662	20.135	19.6	19.842	19.241	21.343	17.675	16.083	21.093	15.507	19.07	19.952	22.173	20.448
hsa-miR-508-3p	9.698	6.423	4.208	21.136	4.578	5.63	19.351	4.509	4.443	20.263	3.667	20.536	4.848	6.52	20.135	11.745	19.842	19.241	9.394	14.705	21.093	21.093	18.592	19.07	19.952	22.173	12.942
hsa-miR-508-5p	20.101	21.157	21.009	21.136	19.969	19.971	19.351	19.816	19.59	20.263	20.421	20.536	20.291	20.662	20.135	19.6	19.842	19.241	21.343	20.077	21.093	21.093	18.592	19.07	19.952	22.173	21.643
hsa-miR-509-3-5p	20.101	21.157	21.009	21.136	19.969	19.971	19.351	19.816	19.59	20.263	20.421	20.536	20.291	20.662	20.135	19.6	19.842	19.241	21.343	20.077	21.093	21.093	18.592	19.07	19.952	22.173	21.643
hsa-miR-509-5p	20.101	21.157	21.009	21.136	18.906	19.971	19.351	19.816	17.1	20.263	20.421	17.79	20.291	20.662	20.135	14.622	12.978	19.241	17.586	20.077	21.093	21.093	18.592	12.95	19.372	22.173	20.752
hsa-miR-510	20.101	21.157	21.009	21.136	19.969	19.971	19.351	19.816	19.59	20.263	20.421	20.536	20.291	20.662	20.135	19.6	19.842	19.241	19.416	20.077	21.093	21.093	18.592	19.07	19.952	22.173	21.643
hsa-miR-511	20.101	21.157	16.491	21.136	14.912	19.971	19.351	17.173	16.578	15.191	20.421	20.536	20.291	13.679	20.135	15.669	16.014	13.265	21.343	20.077	21.093	21.093	18.592	18.454	19.952	18.13	21.643
hsa-miR-512-3p	2.801	6.187	4.864	4.853	3.894	4.174	1.914	2.313	2.478	3.661	-0.497	3.832	2.019	3.268	3.386	16.747	19.842	19.241	21.343	20.077	21.093	21.093	4.177	3.881	3.796	15.255	21.643
hsa-miR-512-5p	9.356	14.22	11.976	12.226	10.557	11.334	8.588	10.637	9.334	9.956	10.311	9.768	8.599	9.848	9.744	19.6	19.842	19.241	21.343	20.077	21.093	21.093	18.592	11.961	12.613	22.173	21.643
hsa-miR-513-5p	20.101	21.157	21.009	21.136	19.969	19.971	19.351	19.816	19.59	20.263	20.421	20.536	20.291	20.662	20.135	19.6	19.842	19.241	21.343	20.077	21.093	21.093	18.592	19.07	19.952	22.173	21.643
hsa-miR-515-3p	11.838	21.157	14.879	14.661	13.358	16.568	12.83	12.001	12.35	13.222	13.914	13.338	11.042	12.825	12.108	19.6	19.842	19.241	21.343	20.077	21.093	21.093	18.592	15.451	15.58	22.173	21.643
hsa-miR-515-5p	10.119	15.127	13.556	12.631	11.379	12.355	9.919	10.448	9.876	11.25	11.046	11.78	9.325	10.705	10.861	19.6	19.842	19.241	21.343	20.077	21.093	21.093	12.824	11.748	11.976	22.173	21.643
hsa-miR-516a-5p	14.702	21.157	16.993	17.507	17.826	15.824	19.351	16.199	19.59	20.263	15.899	20.536	15.297	16.709	20.135	19.6	19.842	19.241	21.343	20.077	21.093	21.093	16.615	19.07	19.952	22.173	21.643
hsa-miR-516b	11.094	21.157	13.302	13.853	13.225	13.115	10.329	10.933	10.552	13.18	13.371	12.514	10.424	12.352	14.278	19.6	19.842	19.241	21.343	20.077	21.093	21.093	18.592	19.07	13.462	22.173	21.643
hsa-miR-517a	7.744	12.234	10.002	10.314	8.939	9.904	7.771	7.887	7.669	9.242	8.692	8.597	7.232	8.067	8.096	19.6	19.842	19.241	21.343	20.077	21.093	21.093	11.61	8.759	9.242	22.173	21.643
hsa-miR-517b	5.407	9.512	8.34	8.24	6.109	6.814	4.966	6.176	5.137	6.493	5.962	6.261	4.605	5.525	5.905	19.6	11.061	19.241	21.343	10.808	12.837	11.755	8.418	7.114	6.998	22.173	13.226
hsa-miR-517c	1.555	4.307	1.396	2.983	0.811	2.008	-0.288	-0.88	-0.184	2.054	0.242	1.331	0.447	2.32	2.572	19.6	11.682	19.241	10.452	11.154	10.097	10.357	5.837	3.776	4.332	13.938	12.154
hsa-miR-518a-3p	12.229	16.634	12.848	13.973	13.102	12.782	11.82	12.478	12.44	13.287	14.069	12.759	11.035	11.777	11.73	15.068	19.842	19.241	21.343	20.077	21.093	21.093	16.818	13.075	11.965	22.173	21.643
hsa-miR-518a-5p	20.101	21.157	21.009	21.136	19.969	19.971	19.351	19.816	19.59	20.263	20.421	20.536	20.291	16.531	20.135	19.6	19.842	19.241	21.343	20.077	21.093	21.093	18.592	19.07	19.952	22.173	21.643
hsa-miR-518b	7.702	12.364	10.428	10.479	8.832	9.177	8.144	7.692	8.296	9.203	9.71	9.917	7.192	8.505	8.549	19.6	19.842	19.241	21.343	20.077	21.093	21.093	13.751	9.976	10.966	19.535	17.547
hsa-miR-518c	11.088	21.157	13.46	13.899	12.039	13.078	12.246	11.536	10.867	15.261	13.469	12.807	10.431	12.571	13.039	19.6	19.842	19.241	21.343	20.077	21.093	21.093	18.592	14.265	15.379	22.173	21.643
hsa-miR-518d-3p	3.057	3.699	1.812	2.584	2.068	2.877	1.699	1.631	1.086	20.263	1.62	20.536	1.474	2.977	20.135	19.6	19.842	19.241	21.343	20.077	21.093	21.093	18.592	19.07	19.952	22.173	21.643
hsa-miR-518d-5p	11.444	16.1	15.474	12.682	11.973	11.665	10.335	10.898	12.605	12.16	12.226	11.469	10.236	11.929	12.956	19.6	19.842	19.241	21.343	20.077	21.093	21.093	18.592	12.417	13.42	22.173	21.643
hsa-miR-518e	7.747	10.569	8.741	9.742	7.908	8.446	6.658	7.475	6.281	8.258	8.357	7.74	6.909	7.578	7.928	10.584	9.943	10.332	14.597	12.528	12.62	12.612	9.958	9.907	9.414	16.073	14.864
hsa-miR-518f	0.799	4.108	0.834	2.022	0.082	1.019	-0.488	-0.601	-1.728	1.361	-0.281	1.777	-0.379	1.462	2.219	12.333	14.053	13.745	18.638	14.418	16.169	16.372	12.006	9.034	10.173	18.144	18.762
hsa-miR-519a	5.723	8.946	7.573	7.18	6.191	6.669	4.619	5.313	5.101	6.861	6.245	6.559	4.734	5.874	5.783	19.6	10.807	11.961	14.636	11.725	12.788	13.707	8.327	6.689	7.783	12.921	8.217
hsa-miR-519c-3p	7.28	12.683	9.851	9.242	8.333	8.861	6.967	7.791	6.777	8.149	7.743	6.867	6.815	7.745	7.495	16.857	19.842	19.241	15.785	20.077	13.087	21.093	10.055	8.54	9.89	22.173	14.248
hsa-miR-519d	-3.17	0.146	-2.701	-1.42	-2.741	-2.429	-2.689	-3.216	-3.251	-1.555	-3.103	-2.727	-2.57	-1.258	-1.595	10.249	12.108	13.22	15.675	20.077	14.068	21.093	8.584	7.105	6.528	17.173	17.786
hsa-miR-519e	7.948	11.939	9.672	10.107	8.651	9.934	7.492	7.838	7.983	8.436	8.701	9.075	7.281	8.898	8.888	10.441	10.359	11.081	11.966	11.039	13.242	12.037	8.836	9.752	9.238	14.934	14.764
hsa-miR-520a-3p	9.766	21.157	21.009	10.514	9.403	19.971	8.857	19.816	9.296	20.263	20.421	20.536	9.188	12.637	10.094	19.6	19.842	19.241	21.343	20.077	21.093	21.093	18.592	10.679	13.062	22.173	21.643
hsa-miR-520a-5p	12.414	17.206	21.009	21.136	13.446	19.971	10.906	13.187	11.845	13.291	14.855	14.415	10.899	11.889	12.362	19.6	19.842	19.241	21.343	20.077	21.093	21.093	18.592	12.622	19.952	19.305	21.643
hsa-miR-520b	9.599	13.424	10.42	11.837	10.471	11.165	8.862	9.596	9.776	10.719	4.191	10.672	8.677	9.649	9.915	12.206	14.24	13.828	14.555	14.561	18.065	21.093	11.6	10.609	10.617	19.691	21.643
hsa-miR-520d-5p	20.101	21.157	21.009	21.136	19.969	19.971	19.351	19.816	19.59	20.263	20.421	20.536	20.291	20.662	20.135	19.6	19.842	19.241	21.343	20.077	21.093	21.093	18.592	19.07	19.952	22.173	19.608
hsa-miR-520e	3.14	4.699	3.365	3.916	2.479	2.698	2.088	1.259	2.038	3.256	11.3	2.461	2.834	3.639	3.486	19.6	19.842	19.241	21.343	20.077	21.093	21.093	17.127	19.07	14.457	22.173	21.643
hsa-miR-520f	12.203	21.157	12.524	13.225	12.997	14.525	10.474	12.09	11.545	13.297	-5.581	12.449	12.418	12.442	12.236	19.6	19.842	13.809	21.106	20.077	21.093	19.45	18.592	14.959	19.052	22.173	21.643
hsa-miR-520g	3.529	7.039	5.609	6.056	5.267	5.296	2.164	1.557	3.343	4.351	2.81	4.255	2.449	4.245	3.99	19.6	19.842	19.241	21.343	20.077	12.111	21.093	7.969	5.026	4.338	12.909	12.929
hsa-miR-521	10.42	13.421	9.436	9.535	9.678	9.884	8.146	9.26	7.796	9.49	9.032	8.902	8.346	11.227	10.165	19.6	19.842	19.241	14.727	20.077	17.013	21.093	18.592	19.07	19.952	22.173	21.643
hsa-miR-522	8.245	10.677	9.555	10.642	8.777	9.177	7.168	8.237	7.524	9.496	9.607	9.31	7.339	8.27	8.396	19.6	13.308	19.241	21.343	13.965	13.077	12.954	11.053	9.787	9.472	22.173	14.18
hsa-miR-523	6.45	8.227	5.918	6.631	5.821	5.71	4.278	4.227	4.464	5.734	4.536	5.021	5.525	6.497	7.641	11.384	10.342	12.636	12.987	20.077	16.064	13.244	14.385	10.265	10.786	15.801	14.524
hsa-miR-524-5p	16.083	21.157	21.009	21.136	19.969	19.971	19.351	19.816	13.491	20.263	15.772	20.536	15.322	20.662	20.135	19.6	19.842	19.241	21.343	20.077	21.093	21.093	18.592	19.07	19.952	22.173	21.643
hsa-miR-525-3p	8.882	14.124	13.223	11.769	10.854	10.982	9.178	9.443	9.492	10.666	10.434	10.099	8.731	9.354	9.526	19.6	19.842	19.241	21.343	20.077	21.093	21.093	12.645	10.201	11.143	22.173	21.643
hsa-miR-525-5p	13.477	21.157	21.009	17.43	14.625	13.952	11.381	13.639	11.868	15.059	14.285	14.027	12.082	15.107	12.927	19.6	19.842	19.241	14.514	20.077	21.093	21.093	18.592	19.07	14.508	22.173	21.643
hsa-miR-526b	13.968	21.157	21.009	21.136	15.849	19.971	14.013	19.816	19.59	20.263	20.421	14.864	14.802	20.662	13.616	19.6	19.842	19.241	21.343	20.077	21.093	21.093	18.592	13.967	19.952	22.173	21.643
hsa-miR-532-3p	10.695	12.132	11.181	11.062	11.051	11.042	9.326	9.859	10.764	11.692	11.528	11.728	11.655	11.204	10.827	10.585	10.992	10.913	9.773	12.537	9.776	9.286	10.269	12.323	11.293	9.626	11.468
hsa-miR-532-5p	11.265	11.445	10.667	11.306	11.556	12.73	8.947	9.704	11.576	11.998	12.177	13.575	12.22	11.321	11.013	10.466	10.551	11.236	9.674	12.915	8.853	8.669	12.361	11.453	11.288	6.547	8.157
hsa-miR-539	20.101	15.338	15.1	11.693	19.969	18.018	15.176	19.816	16.044	11.893	9.002	16.192	15.056	20.662	20.135	7.662	7.959	19.241	21.343	17.769	10.081	21.093	10.52	11.099	10.009	22.173	13.913
hsa-miR-541	20.101	21.157	21.009	21.136	19.969	19.971	19.351	19.816	19.59	20.263	20.421	20.536	20.291	20.662	20.135	19.6	19.842	19.241	21.343	20.077	21.093	21.093	18.592	19.07	19.952	22.173	21.643
hsa-miR-542-3p	13.703	17.916	16.256	13.262	19.969	19.971	13.669	19.816	19.59	14.267	13.362	15.481	12.8	17.65	13.984	11.79	12.259	15.055	15.782	20.077	15.823	21.093	18.592	19.07	19.952	14.368	12.999
hsa-miR-542-5p	20.101	21.157	21.009	21.136	19.969	19.971	19.351	19.816	19.59	20.263	20.421	20.536	20.291	20.662	20.135	15.504	19.842	19.241	17.581	20.077	21.093	21.093	18.592	19.07	19.952	14.477	14.805
hsa-miR-544	20.101	21.157	21.009	21.136	19.969	19.971	19.351	19.816	19.59	20.263	20.421	20.536	20.291	20.662	20.135	19.6	19.842	19.241	21.343	20.077	21.093	21.093	18.592	19.07	19.952	22.173	21.643
hsa-miR-545	14.598	15.475	16.264	15.149	15.135	14.041	15.479	17.018	14.534	14.974	14.161	18.06	14.705	14.013	14.711	13.278	13.145	12.685	21.343	15.604	12.742	12.485	18.592	19.07	14.994	13.746	13.029
hsa-miR-548a-3p	20.101	21.157	21.009	21.136	19.969	19.971	19.351	19.816	19.59	20.263	18.677	20.536	20.291	20.662	20.135	19.6	19.842	19.241	21.343	20.077	21.093	21.093	18.592	19.07	19.952	22.173	21.643
hsa-miR-548a-5p	20.101	21.157	21.009	21.136	19.969	19.971	19.351	19.816	19.59	20.263	20.421	20.536	20.291	20.662	20.135	19.6	19.842	19.241	21.343	20.077	21.093	21.093	18.592	19.07	19.952	22.173	21.643
hsa-miR-548b-3p	20.101	21.157	21.009	21.136	16.932	19.971	19.351	19.816	19.59	20.263	20.421	20.536	20.291	20.662	20.135	19.6	19.842	19.241	21.343	20.077	21.093	21.093	18.592	19.07	19.952	22.173	21.643
hsa-miR-548b-5p	20.101	14.851	15.06	17.272	14.996	15.001	12.77	17.232	13.379	16.215	18.208	15.77	14.572	15.822	17.024	13.621	14.465	19.241	14.619	15.484	16.095	15.321	17.266	19.07	14.775	17.678	21.643
hsa-miR-548c-3p	15.89	21.157	21.009	21.136	19.969	19.971	19.351	19.816	19.59	20.263	20.421	20.536	20.291	20.662	20.135	19.6	19.842	19.241	21.343	20.077	21.093	16.407	18.592	19.07	19.952	22.173	21.643
hsa-miR-548c-5p	20.101	12.414	16.304	12.098	19.969	19.971	12.011	12.046	19.59	13.533	20.421	20.536	11.671	17.726	20.135	12.257	16.396	13.338	21.343	20.077	13.165	14.289	11.133	19.07	15.675	15.141	15.587
hsa-miR-548d-3p	20.101	21.157	21.009	21.136	19.969	19.971	19.351	19.816	19.59	20.263	20.421	20.536	20.291	20.662	20.135	19.6	15.121	19.241	18.986	20.077	21.093	16.112	18.592	19.07	19.952	22.173	15.724
hsa-miR-548d-5p	13.863	14.974	13.733	16.325	14.573	14.276	14.529	19.816	12.986	15.564	12.903	18.175	20.291	14.525	20.135	16.641	12.235	19.241	13.089	20.077	12.847	13.934	11.401	12.035	12.118	16.193	14.781
hsa-miR-551b	20.101	16.256	16.993	21.136	19.969	19.971	19.351	19.816	19.59	16.916	17.549	20.536	20.291	20.662	20.135	19.6	19.842	19.241	21.343	20.077	21.093	21.093	18.592	19.07	19.952	16.23	17.012
hsa-miR-556-3p	20.101	21.157	21.009	21.136	19.969	19.971	19.351	19.816	19.59	20.263	20.421	20.536	20.291	20.662	20.135	19.6	19.842	19.241	21.343	20.077	21.093	21.093	18.592	19.07	19.952	22.173	21.643
hsa-miR-556-5p	20.101	21.157	21.009	21.136	19.969	19.971	19.351	19.816	19.59	20.263	20.421	20.536	20.291	20.662	20.135	19.6	19.842	19.241	21.343	20.077	21.093	21.093	18.592	19.07	19.952	22.173	21.643
hsa-miR-561	20.101	21.157	13.389	21.136	4.294	19.971	19.351	19.816	1.88	5.289	4.119	20.536	9.639	20.662	20.135	19.6	14.835	14.155	15.224	18.138	18.051	21.093	14.437	17.216	15.29	17.736	17.949
hsa-miR-570	16.072	21.157	21.009	19.413	19.969	19.971	19.351	19.816	19.59	20.263	20.421	20.536	16.204	20.662	20.135	15.139	15.276	19.241	21.343	20.077	21.093	15.209	18.592	19.07	19.952	22.173	21.643
hsa-miR-574-3p	8.682	8.139	8.382	8.125	9.034	9.631	8.064	7.973	8.264	11.401	10.101	8.934	10.24	8.179	7.948	4.906	5.187	6.484	9.773	8.415	6.58	7.396	6.766	7.989	8.637	5.864	3.639
hsa-miR-576-3p	12.26	21.157	12.719	12.735	16.435	12.596	11.765	12.126	13.425	14.891	12.792	13.46	12.224	13.096	11.98	12.426	14.115	15.034	14.456	14.39	12.895	13.654	11.34	14.266	12.302	13.598	12.737
hsa-miR-576-5p	20.101	21.157	21.009	21.136	19.969	19.971	19.351	19.816	19.59	20.263	20.421	20.536	20.291	20.662	20.135	19.6	19.842	19.241	21.343	20.077	21.093	21.093	18.592	19.07	19.952	17.563	21.643
hsa-miR-579	10.787	12.662	12.903	11.213	19.969	19.971	10.657	19.816	11.157	10.189	11.798	12.03	11.698	20.662	20.135	10.821	19.842	11.823	13.946	13.265	11.387	10.637	18.592	11.233	19.952	10.8	11.625
hsa-miR-582-3p	20.101	21.157	21.009	21.136	19.969	19.971	19.351	19.816	19.59	20.263	20.421	20.536	20.291	20.662	20.135	13.524	13.842	11.068	21.343	16.229	21.093	13.9	18.592	16.945	14.863	17.557	13.965
hsa-miR-582-5p	20.101	21.157	15.076	12.226	19.969	19.971	19.351	12.065	11.855	20.263	9.874	20.536	20.291	20.662	11.588	11.345	11.742	10.106	21.343	20.077	8.76	11.902	9.881	19.07	19.952	14.493	12.612
hsa-miR-589	16.965	21.157	13.399	15.067	13.698	19.971	19.351	14.566	19.59	15.07	14.202	20.536	16.146	20.662	20.135	11.222	16.28	19.241	21.343	20.077	11.06	11.075	18.592	19.07	13.888	15.055	21.643
hsa-miR-590-5p	9.856	9.631	10.607	10.5	10.212	10.088	9.971	10.616	10.354	10.354	10.544	10.993	10.297	10.169	9.762	10.366	10.462	11.225	13.848	11.597	8.159	9.186	14.345	12.227	11.748	9.441	9.156
hsa-miR-597	11.798	12.739	11.786	11.651	11.39	11.057	14.107	19.816	10.365	11.37	14.404	13.246	13.35	15.637	10.956	12.241	19.842	13.184	14.878	20.077	18.058	15.436	14.933	13.365	13.481	13.964	13.984
hsa-miR-598	9.878	10.833	10.411	10.482	11.106	11.655	10.511	11.122	10.466	10.728	10.452	11.076	10.795	10.653	10.478	14.597	12.215	19.241	12.546	13.571	11.153	11.076	13.586	13.093	12.662	10.397	10.367
hsa-miR-615-3p	20.101	21.157	21.009	21.136	19.969	19.971	19.351	19.816	19.59	20.263	20.421	20.536	20.291	20.662	20.135	19.6	19.842	19.241	21.343	11.308	21.093	21.093	18.592	19.07	19.952	22.173	21.643
hsa-miR-615-5p	20.101	21.157	21.009	21.136	19.969	19.971	19.351	19.816	19.59	20.263	20.421	20.536	20.291	20.662	20.135	19.6	14.968	19.241	21.343	19.024	21.093	21.093	18.592	19.07	19.952	22.173	21.643
hsa-miR-616	20.101	21.157	21.009	21.136	19.969	19.971	19.351	19.816	19.59	20.263	20.421	20.536	20.291	20.662	20.135	19.6	19.842	19.241	21.343	20.077	21.093	21.093	18.592	19.07	19.952	19.43	21.643
hsa-miR-618	13.206	14.99	13.764	14.82	13.552	13.138	13.276	13.502	13.684	13.388	14.473	14.498	13.205	13.706	13.01	11.833	13.618	13.835	16.472	14.734	15.166	14.548	16.969	13.696	14.486	16.498	18.027
hsa-miR-624	20.101	21.157	21.009	21.136	19.969	19.971	19.351	19.816	19.59	20.263	20.421	20.536	20.291	20.662	20.135	19.6	19.842	19.241	21.343	20.077	21.093	21.093	18.592	19.07	19.952	22.173	21.643
hsa-miR-625	14.605	14.417	13.302	13.47	13.879	15.909	14.72	13.815	12.412	14.236	13.415	13.937	13.734	14.532	13.823	12.222	12.058	13.7	16.18	14.243	12.012	12.143	18.592	15.525	14.499	17.165	14.657
hsa-miR-627	12.185	15.891	12.049	16.542	12.559	12.651	13.41	11.191	19.59	13.021	12.824	11.511	20.291	12.095	12.96	19.6	11.993	11.886	16.84	20.077	12.284	11.126	13.667	19.07	13.58	22.173	12.46
hsa-miR-628-5p	-1.364	0.685	-1.051	-0.135	-1.708	-1.44	-1.929	-2.823	-2.443	-1.024	-2.322	-1.547	-1.845	-0.79	-0.602	11.383	10.124	9.84	11.851	10.622	7.762	8.482	9.32	11.411	12.242	6.694	5.176
hsa-miR-629	16.114	21.157	21.009	16.977	19.969	19.971	14.684	16.172	16.644	20.263	20.421	20.536	20.291	20.662	20.135	19.6	19.842	19.241	17.871	20.077	16.988	17.551	18.592	19.07	19.952	16.049	21.643
hsa-miR-636	13.934	12.61	11.951	12.747	12.061	11.941	9.809	8.762	9.908	11.878	11.777	11.577	11.332	12.709	13.444	10.528	10.427	10.479	12.976	11.654	12.993	12.836	10.094	10.36	10.418	14.566	13.775
hsa-miR-642	13.518	21.157	17.996	21.136	15.416	14.739	19.351	19.816	19.59	20.263	20.421	14.761	20.291	20.662	20.135	12.646	13.965	13.233	11.889	20.077	11.8	10.917	18.592	19.07	14.959	16.438	14.72
hsa-miR-651	13.997	21.157	15.658	16.592	19.969	15.737	13.151	14.159	13.582	15.26	15.273	20.536	20.291	13.672	14.218	19.6	19.842	19.241	21.343	20.077	21.093	15.534	18.592	19.07	19.952	22.173	17.276
hsa-miR-652	14.085	12.037	11.368	11.201	15.05	14.595	14.62	12.713	12.367	12.927	12.392	11.637	13.78	13.599	13.523	13.641	14.493	10.498	10.11	12.898	8.516	8.057	9.795	13.879	12.382	11.104	10.271
hsa-miR-653	20.101	15.795	21.009	21.136	19.969	19.971	15.627	19.816	11.925	16.345	16.205	20.536	19.318	15.485	14.367	19.6	18.441	19.241	21.343	20.077	21.093	21.093	18.592	19.07	19.952	16.132	21.643
hsa-miR-654-3p	20.101	21.157	21.009	15.025	19.969	19.971	19.351	14.047	19.59	14.248	20.421	20.536	20.291	15.21	20.135	9.414	11.379	19.241	18.466	20.077	12.825	21.093	18.592	11.328	12.658	22.173	21.643
hsa-miR-654-5p	20.101	21.157	21.009	17.151	19.969	19.971	19.351	19.816	19.59	20.263	20.421	20.536	20.291	20.662	20.135	19.6	15.694	19.241	21.343	20.077	21.093	21.093	18.592	19.07	19.952	22.173	21.643
hsa-miR-655	14.855	21.157	12.482	11.036	12.66	14.358	19.351	14.788	19.59	9.841	8.436	20.536	14.888	20.662	20.135	7.047	7.562	12.29	21.343	20.077	10.837	21.093	11.287	11.03	9.871	22.173	21.643
hsa-miR-660	8.281	9.534	8.302	8.311	8.536	8.988	6.605	7.431	9.138	8.618	9.314	9.503	9.784	8.247	8.307	8.58	8.6	8.821	8.965	10.44	6.973	6.061	18.592	10.859	9.247	4.979	6.925
hsa-miR-671-3p	10.545	13.137	11.749	12.078	11.455	10.918	10.863	12.548	11.281	12.686	11.745	12.177	13.037	12.873	12.237	10.206	10.167	11.156	11.214	12.588	14.88	11.973	13.471	13.214	18.834	13.81	12.272
hsa-miR-672	7.919	11.142	8.528	8.269	8.525	7.562	8.628	7.683	7.853	8.241	6.769	7.165	6.795	8.247	8.856	9.704	8.229	8.134	9.381	8.583	9.047	8.703	5.284	7.054	8.001	12.92	12.911
hsa-miR-674	20.101	21.157	21.009	17.074	19.969	19.971	19.351	17.876	19.59	20.263	20.421	20.536	20.291	20.662	20.135	19.6	19.842	19.241	21.343	20.077	21.093	21.093	18.592	19.07	19.952	22.173	21.643
hsa-miR-708	5.71	6.438	4.11	4.711	4.15	5.184	4.625	3.538	3.769	4.452	4.438	4.627	3.184	5.574	5.483	9.964	8.126	13.352	21.343	11.958	14.838	15.576	9.847	8.737	8.698	8.589	8.464
hsa-miR-744	11.379	11.131	10.461	10.726	11.223	10.959	10.35	10.83	11.15	11.382	10.573	11.413	11.205	10.965	11.325	10.241	10.98	10.569	11.662	11.568	9.734	10.064	10.958	10.808	9.739	10.847	9.78
hsa-miR-758	20.101	12.308	12.113	10.337	19.969	19.971	19.351	19.816	11.251	9.268	7.656	11.292	11.976	12.681	20.135	7.352	8.441	13.268	13.131	13.404	10.186	21.093	18.592	8.753	9.881	22.173	21.643
hsa-miR-871	20.101	21.157	21.009	21.136	19.969	19.971	19.351	19.816	19.59	20.263	20.421	20.536	20.291	20.662	20.135	19.6	19.842	19.241	21.343	20.077	21.093	21.093	18.592	19.07	19.952	22.173	21.643
hsa-miR-872	20.101	21.157	3.453	17.291	5.351	13.936	5.864	2.979	3.547	16.195	4.403	20.536	6.767	20.662	20.135	19.6	19.842	19.241	21.343	20.077	21.093	21.093	12.157	13.899	13.305	22.173	21.643
hsa-miR-873	16.129	21.157	21.009	21.136	19.969	19.971	19.351	19.816	19.59	20.263	20.421	20.536	16.347	20.662	20.135	19.6	19.842	19.241	21.343	20.077	15.879	21.093	14.558	19.07	19.952	17.784	15.301
hsa-miR-874	9.845	21.157	10.773	10.103	10.944	11.199	10.519	9.347	10.202	10.123	9.834	10.832	10.349	11.198	9.714	10.571	19.842	19.241	21.343	20.077	10.084	10.744	10.291	19.07	19.952	13.43	14.819
hsa-miR-875-3p	20.101	21.157	21.009	21.136	19.969	19.971	19.351	19.816	19.59	20.263	20.421	20.536	20.291	20.662	20.135	19.6	19.842	19.241	21.343	20.077	21.093	21.093	18.592	19.07	19.952	22.173	21.643
hsa-miR-876-3p	20.101	21.157	21.009	21.136	19.969	19.971	19.351	19.816	19.59	20.263	20.421	20.536	20.291	20.662	20.135	19.6	19.842	19.241	21.343	20.077	21.093	21.093	18.592	19.07	19.952	15.679	13.059
hsa-miR-876-5p	14.064	14.228	12.841	21.136	19.969	19.971	19.351	19.816	19.59	20.263	20.421	11.778	20.291	20.662	13.343	19.6	19.842	12.077	21.343	20.077	12.909	13.802	18.592	19.07	19.952	12.912	9.622
hsa-miR-885-3p	20.101	21.157	21.009	21.136	19.969	19.971	19.351	10.774	19.59	20.263	20.421	17.636	20.291	20.662	20.135	14.698	19.842	19.241	21.343	20.077	21.093	21.093	18.592	19.07	19.952	22.173	21.643
hsa-miR-885-5p	11.746	11.55	12.018	10.916	8.945	10.409	11.508	10.593	10.399	9.495	10.827	11.601	10.956	7.758	8.777	8.755	9.455	12.138	7.601	20.077	11.77	10.979	8.971	19.07	10.867	16.29	16.096
hsa-miR-886-3p	11.021	11.946	11.967	9.202	8.98	9.043	8.025	8.88	8.117	9.234	9.474	9.606	12.58	9.275	8.947	9.654	9.566	9.206	12.59	20.077	16.609	19.246	11.055	9.128	8.011	13.256	12.782
hsa-miR-886-5p	10.715	11.332	6.92	9.517	7.948	8.828	8.673	5.287	6.642	10.509	8.014	10.012	15.329	9.435	9.134	10.747	9.594	8.427	8.91	20.077	16.078	16.678	10.7	9.781	7.961	10.624	9.701
hsa-miR-887	20.101	21.157	21.009	21.136	19.969	19.971	19.351	19.816	19.59	20.263	20.421	20.536	20.291	20.662	20.135	19.6	19.842	19.241	21.343	20.077	21.093	21.093	18.592	19.07	19.952	13.502	15.348
hsa-miR-888	1.777	3.176	-0.134	1.798	0.032	0.981	-0.225	-1.3	-1.485	1.245	-0.649	1.041	-0.679	1.297	2.865	11.595	12.468	12.089	13.363	14.759	16.823	15.078	16.01	14.559	13.654	14.875	13.819
hsa-miR-889	20.101	21.157	17	16.832	19.377	19.971	19.351	19.816	19.59	14.009	12.189	20.536	20.291	20.662	16.985	11.863	12.231	19.241	21.343	20.077	13.572	21.093	18.592	16.753	19.952	22.173	21.643
hsa-miR-890	20.101	21.157	21.009	21.136	19.969	19.971	19.351	19.816	19.59	20.263	20.421	20.536	20.291	20.662	20.135	19.6	19.842	19.241	21.343	20.077	21.093	21.093	18.592	19.07	19.952	22.173	21.643
hsa-miR-891a	20.101	21.157	7.084	21.136	19.969	19.971	19.351	6.41	5.363	20.263	6.191	20.536	20.291	20.662	20.135	13.089	19.842	19.241	21.343	20.077	21.093	21.093	18.592	19.07	19.952	17.382	15.711
hsa-miR-891b	20.101	21.157	21.009	21.136	19.969	19.971	19.351	19.816	19.59	20.263	20.421	20.536	20.291	20.662	20.135	19.6	19.842	19.241	21.343	20.077	21.093	21.093	18.592	19.07	19.952	22.173	21.643
hsa-miR-892a	20.101	21.157	21.009	21.136	19.969	19.971	19.351	19.816	19.59	20.263	20.421	20.536	20.291	20.662	20.135	19.6	19.842	19.241	21.343	20.077	21.093	21.093	18.592	19.07	19.952	22.173	21.643
hsa-miR-9	9.945	5.038	3.475	6.472	8.921	9.863	7.778	9.521	7.958	10.142	9.233	10.989	9.855	9.646	8.38	19.6	19.842	19.241	7.612	9.296	12.157	12.857	8.436	10.452	10.395	6.914	7.291
hsa-miR-92a	6.532	7.667	6.994	7.183	6.873	6.933	6.489	6.705	6.201	6.961	6.722	6.992	7.013	7.192	6.884	8.941	9.477	6.399	6.357	7.994	7.883	7.878	9.348	6.784	8.234	8.254	8.987
hsa-miR-93	6.727	7.251	5.316	6.7	5.981	6.93	5.927	6.834	6.201	7.225	6.705	7.193	6.942	6.565	6.566	6.993	7.051	5.756	6.405	8.254	6.354	6.264	8.362	7.148	6.674	6.841	6.827
hsa-miR-95	10.524	11.513	11.753	12.293	12.471	12.891	9.72	10.73	9.922	12.125	13.541	11.509	12.293	9.678	9.29	19.6	19.842	11.9	15.465	15.15	10.959	10.482	18.592	14.54	19.952	9.965	12.235
hsa-miR-96	14.07	21.157	13.243	12.793	11.895	13.525	12.031	13.943	14.414	13.736	14.066	20.536	13.195	13.531	12.347	19.6	13.628	15.182	16.713	16.157	21.093	-12.01	18.592	19.07	14.193	22.173	21.643
hsa-miR-98	20.101	21.157	21.009	21.136	19.969	19.971	19.351	19.816	19.59	20.263	20.421	20.536	20.291	20.662	20.135	4.263	10.218	9.11	21.343	20.077	9.105	9.286	7.751	17.499	19.952	12.474	12.281
hsa-miR-99a	10.968	8.192	6.828	6.164	11.458	11.818	11.143	12.761	11.166	13.049	11.942	11.122	10.844	12.401	13.185	2.314	2.976	5.212	21.343	14.313	10.8	10.679	8.483	11.029	11.02	7.243	6.377
hsa-miR-99b	9.704	8.921	7.982	8.695	8.919	9.232	9.882	9.704	7.743	9.768	9.477	10.115	10.505	9.633	9.72	8.168	8.417	8.287	8.692	12.261	11.434	12.903	7.751	9.693	10.904	7.16	6.112

## Sheet: Table S4
mouse Ct
Detector	ES_CCE	ES_RED	ES_K3_B6	SP_miPS	NanogiPS_A	B6_iPS_1	B6_iPS_3	EB_SP_miPS	EB_Nanog_iPS	MEF	TTF
MammU6	18.943	19.024	19.351	20.699	19.492	19.022	18.915	22.493	18.589	19.958	20.784
U87	27.937	28.901	27.916	28.592	28.264	27.986	27.737	32.937	26.919	27.931	27.342
Y1	26.631	29.325	28.188	24.988	24.908	28.925	28.392	28.952	23.316	27.771	30.134
ath-miR159a	40	40	40	40	40	40	40	40	40	40	40
mmu-let-7a	40	34.011	31.038	33.408	33.822	32.522	30.339	40	32.772	27.964	29.331
mmu-let-7b	40	40	40	33.945	40	34.026	33.025	40	40	29.111	28.545
mmu-let-7c	37.048	30.487	27.545	30.953	32.381	29.535	27.569	40	30.773	25.532	24.553
mmu-let-7d	37.003	31.511	30.469	31.587	32.756	29.744	28.94	40	32.089	26.312	27.349
mmu-let-7e	33.988	30.817	29.13	30.266	29.767	28.937	27.687	33.834	27.337	24.926	26.389
mmu-let-7f	40	33.662	33.622	32.156	32.815	31.633	31.081	40	34.072	29.508	30.998
mmu-let-7g	33.447	29.415	29.626	30.895	29.305	27.964	25.849	35.965	30.029	24.648	26.799
mmu-let-7i	40	29.236	28.182	31.2	29.207	27.258	26.561	35.01	32.124	23.575	25.438
mmu-miR-1	40	40	34.554	40	31.927	40	30.409	40	27.712	25.692	30.664
mmu-miR-100	40	40	40	40	40	40	40	40	40	40	31.08
mmu-miR-101a	40	33.745	33.722	34.971	32.352	32.202	31.984	35.123	30.766	32.805	33.648
mmu-miR-103	32.514	32.34	32.004	32.986	30.949	31.697	31.302	40	27.85	29.766	31.026
mmu-miR-105	40	40	40	40	31.964	40	29.915	40	40	40	40
mmu-miR-106a	25.968	22.558	22.18	23.938	23.157	22.919	22.852	25.984	22.335	24.642	27.054
mmu-miR-106b	31.699	30.215	29.351	29.1	28.476	29.098	28.88	31.123	27.412	29.542	31.937
mmu-miR-107	40	40	40	40	40	40	40	40	32.386	36.019	40
mmu-miR-10a	27.774	34.917	40	40	35.016	40	31.297	40	30.776	28.722	28.334
mmu-miR-10b	40	37.054	34.9	32.76	32.005	30.829	29.327	40	26.034	26.961	28.317
mmu-miR-122	40	40	40	40	40	40	40	40	40	40	32.07
mmu-miR-124	28.844	34.046	31.988	30.355	30.732	32.296	30.216	35.91	30.771	31.769	40
mmu-miR-125a-3p	34.898	34.277	31.913	36.837	34.099	31.274	40	40	32.279	31.062	31.952
mmu-miR-125a-5p	31.081	29.703	29.963	32.13	30.854	29.661	28.466	32.981	27.77	26.439	27.642
mmu-miR-125b-3p	40	40	34.127	40	40	40	32.335	40	33.296	33.016	33.687
mmu-miR-125b-5p	33.573	28.991	28.083	29.98	29.698	27.572	26.334	34.931	27.289	24.094	24.976
mmu-miR-126-3p	31.969	28.958	29.137	30.338	29.053	28.575	28.675	31.29	23.544	30.069	32.014
mmu-miR-126-5p	33.383	32.242	31.317	32.499	30.804	31.022	31.17	32.853	25.028	32.783	36.044
mmu-miR-127	29.959	28.293	27.943	29.356	28.086	28.243	27.407	30.935	25.207	25.881	28.612
mmu-miR-128a	34.001	33.564	34.093	34.077	34.093	32.143	33.795	35.204	31.363	32.999	33.7
mmu-miR-129-3p	32.034	30.776	30.629	31.518	31.072	31.349	29.899	40	30.945	29.34	29.882
mmu-miR-129-5p	40	40	40	40	40	40	40	40	40	34.968	40
mmu-miR-130a	27.949	29.208	28.563	29.083	28.541	28.803	27.299	32.423	26.224	26.886	28.979
mmu-miR-130b	30.982	30.751	30.117	30.31	29.784	29.712	29.17	32.536	26.977	29.178	32.227
mmu-miR-132	40	29.533	29.052	30.958	28.749	28.598	26.928	40	26.827	26.433	26.228
mmu-miR-133a	40	31.525	40	40	33.983	32.122	31.85	30.294	27.455	24.716	27.847
mmu-miR-133b	40	40	40	40	40	40	40	40	33.739	29.053	33.976
mmu-miR-134	31.982	27.354	27.242	29.993	27.825	27.936	27.538	32.566	24.317	25.965	29.184
mmu-miR-135a	29.997	30.234	29.795	30.124	28.655	28.499	27.211	36.959	31.522	28.7	31.259
mmu-miR-135b	28.492	26.626	26.695	26.088	24.589	25.064	24.75	29.489	28.267	28.769	35.887
mmu-miR-136	36.072	28.209	25.835	29.18	27.458	26.821	26.552	30.465	25.12	26.337	30.171
mmu-miR-137	40	40	40	40	40	40	40	40	35.994	36.04	40
mmu-miR-138	35.84	33.002	33.72	32.481	32.746	32.54	31.769	33.98	30.738	31.093	33.767
mmu-miR-139-3p	40	40	40	40	40	31.004	30.854	40	40	40	40
mmu-miR-139-5p	35.944	30.132	29.857	31.287	31.388	29.441	29.683	32.181	30.939	30.274	28.705
mmu-miR-140	31.011	27.943	27.76	28.693	27.638	27.011	26.053	30.929	26.39	24.868	25.842
mmu-miR-141	40	33.793	33.526	35.972	33.106	31.784	31.706	35.486	32.36	33.771	35.887
mmu-miR-142-3p	36.022	30.444	28.69	28.215	28.241	27.884	27.119	33.247	29.248	34.01	29.537
mmu-miR-142-5p	40	40	33.564	34.201	34.954	33.287	32.722	40	37.271	40	33.788
mmu-miR-143	40	30.191	29.099	31.758	30.327	28.959	27.525	36.013	26.552	25.418	27.24
mmu-miR-145	31.996	29.769	29.308	30.341	29.317	28.066	27.447	33.493	25.924	25.354	26.344
mmu-miR-146a	35.993	29.284	29.152	29.756	28.328	28.075	28.453	29.715	28.392	28.989	23.998
mmu-miR-146b	40	40	40	40	40	40	40	40	40	40	40
mmu-miR-147	40	40	40	40	40	40	40	40	40	40	40
mmu-miR-148a	34.001	33.744	31.8	31.891	31.974	31.409	30.651	34.667	29.56	29.724	31.504
mmu-miR-148b	33.977	33.614	33.921	33.127	32.371	33.081	33.69	40	30.836	32.053	32.425
mmu-miR-150	28.786	29.441	29.282	28.546	28.614	28.944	28.108	33.804	34.224	34.484	35.282
mmu-miR-151-3p	32.015	31.002	31.347	29.996	31.02	31.346	30.907	31.833	27.803	29.551	31.691
mmu-miR-152	33.1	27.825	27.818	30.056	27.529	27.503	26.251	40	23.841	24.216	26.383
mmu-miR-153	40	40	40	40	40	40	40	40	40	40	40
mmu-miR-154	40	40	40	40	34.573	40	40	40	40	36.007	40
mmu-miR-155	32.144	29.785	32.982	31.019	30.633	28.603	30.25	31.987	28.745	26.859	26.917
mmu-miR-15a	40	33.181	32.294	33.199	32.895	32.863	32.83	36.148	29.716	30.517	31.788
mmu-miR-15b	29.976	30.081	29.254	28.997	29.515	29.358	29.384	32.647	27.976	28.892	31.32
mmu-miR-16	26.976	24.881	24.882	25.112	25.099	24.403	24.423	26.982	23.658	24.172	25.121
mmu-miR-17	26.941	23.636	23.297	24.857	23.96	23.954	23.831	26.978	22.886	25.264	27.815
mmu-miR-181a	40	33.968	32.806	40	34.294	32.327	31.914	40	31.125	28.791	30.235
mmu-miR-181c	29.845	40	29.748	37.15	33.072	31.504	31.459	40	30.315	29.821	32.689
mmu-miR-182	28.968	27.501	27.18	25.991	27.204	26.558	26.515	29.39	26.98	31.144	33.582
mmu-miR-183	31.718	29.054	28.979	26.373	28.024	27.77	27.724	30.248	27.69	32.558	35.927
mmu-miR-184	33.357	33.788	34.58	40	33.315	33.455	36.931	36.995	34.78	33.456	34.145
mmu-miR-185	36.011	33.191	31.748	33.08	32.837	31.642	40	40	30.135	31.325	31.283
mmu-miR-186	33.012	29.04	29.325	30.923	29.201	28.963	29.126	31.512	27.544	28.815	29.627
mmu-miR-187	40	40	34.985	40	40	40	40	40	40	40	40
mmu-miR-188-3p	40	33.544	40	40	40	40	40	24.632	40	40	27.221
mmu-miR-188-5p	29.127	33.855	33.588	34.502	34.556	33.098	33.481	20.96	31.526	32.739	34.711
mmu-miR-18a	31.584	29.749	29.44	31.633	29.927	30.136	30.173	35.717	27.587	29.996	35.98
mmu-miR-18b	40	33.804	31.35	31.721	34.238	40	40	40	32.261	40	37.066
mmu-miR-190	37.065	33.03	32.396	40	33.669	32.134	31.374	40	29.699	32.418	32.108
mmu-miR-191	28.65	26.133	26.253	26.959	25.985	25.495	25.625	27.933	24.982	25.225	25.34
mmu-miR-192	34.877	35.382	34.709	33.03	33.596	33.588	33.336	35.101	31.984	33.182	32.975
mmu-miR-193	40	33.141	32.588	40	40	32.271	32.71	40	34.414	31.948	31.05
mmu-miR-193b	30.966	29.658	29.975	30.437	29.918	29.091	27.96	31.385	27.829	27.527	27.937
mmu-miR-194	35.959	33.582	33.649	35.211	35.452	32.937	32.509	34.246	33.428	35.033	33.439
mmu-miR-195	31.98	31.243	30.097	30.793	30.59	29.512	30.488	32.495	30.33	30.491	30.836
mmu-miR-196b	36.989	31.569	30.431	34.703	33.09	30.266	30.047	32.34	26.383	27.479	28.864
mmu-miR-197	27.51	31.427	31.296	31.786	31.134	30.387	30.446	33.222	29.494	40	31.928
mmu-miR-199a-3p	40	27.389	27.107	29.928	28.7	25.581	24.622	33.941	25.618	22.654	25.97
mmu-miR-199a-5p	40	33.937	32.784	40	33.434	32.046	32.307	40	30.246	28.972	32.521
mmu-miR-19a	25.922	23.99	23.448	25.202	23.928	23.789	23.946	27.973	23.245	24.561	28.145
mmu-miR-19b	25.363	22.345	21.658	23.226	22.521	22.305	22.083	26.977	21.252	22.955	26.183
mmu-miR-200a	25.967	27.375	27.094	27.876	27.371	26.867	26.348	30.062	26.64	40	40
mmu-miR-200b	27.534	26.81	26.269	27.31	26.627	26.842	26.668	28.628	26.287	30.361	33.963
mmu-miR-200c	29.975	28.097	27.915	29.112	28.369	27.274	28.13	30.154	28.047	33.702	40
mmu-miR-201	40	40	40	40	40	40	40	40	40	40	40
mmu-miR-202-3p	30.699	40	32.631	33.053	40	31.288	40	40	40	32.719	40
mmu-miR-202-5p	40	40	40	40	40	40	40	40	40	40	40
mmu-miR-203	33.586	31.547	31.24	40	30.209	33.953	31.953	40	31.33	32.449	35.956
mmu-miR-204	40	40	31.2	32.208	32.662	40	40	40	32.05	29.009	34.023
mmu-miR-205	33.264	36.014	33.61	35.052	32.994	30.874	30.127	34.821	31.917	40	40
mmu-miR-207	40	40	40	32.857	40	40	40	40	40	40	40
mmu-miR-208	40	40	40	32.948	40	40	30.162	40	40	30.874	32.027
mmu-miR-208b	40	40	40	40	40	40	40	40	34.778	40	40
mmu-miR-20a	27.541	24.318	24.14	24.903	24.557	24.223	24.167	29.992	22.544	25.05	27.88
mmu-miR-20b	30.989	25.559	24.92	27.392	26.362	26.056	25.77	29.58	28.714	32.535	34.7
mmu-miR-21	32.004	28.21	27.482	29.598	29.03	26.921	26.002	32.826	25.055	24.212	25.081
mmu-miR-210	27.909	27.406	26.873	28.635	27.787	26.197	26.648	28.555	24.989	26.846	25.255
mmu-miR-211	29.065	34.262	29.91	30.297	29.529	28.994	30.836	40	40	30.741	34.841
mmu-miR-214	40	29.351	28.512	31.009	30.024	27.717	26.847	35.907	26.717	24.156	25.818
mmu-miR-215	32.057	40	40	40	40	40	40	37.116	32.528	31.227	40
mmu-miR-216a	40	40	40	40	40	40	40	40	40	40	40
mmu-miR-216b	40	40	40	40	40	40	40	40	40	36.002	40
mmu-miR-217	40	40	40	40	40	40	40	40	40	40	35.96
mmu-miR-218	33.481	30.955	30.717	35.963	32.637	30.983	30.32	34.509	27.615	28.225	31.802
mmu-miR-219	40	40	40	40	40	40	40	40	40	40	40
mmu-miR-220	40	40	40	40	40	40	33.24	40	40	40	35.015
mmu-miR-221	40	31.118	29.69	31.984	30.803	29.337	27.765	40	31.409	27.443	28.025
mmu-miR-222	33.586	28.696	28.535	30.963	29.756	27.813	26.903	34.828	30.525	26.276	25.232
mmu-miR-223	40	31.942	33.95	33.358	31.734	31.835	32.892	36.909	29.15	31.081	25.484
mmu-miR-224	34.985	35.149	32.859	33.798	33.869	33.31	32.979	33.084	28.877	30.194	32.24
mmu-miR-23a	40	40	40	40	40	40	40	40	31.388	29.928	31.4
mmu-miR-23b	32.286	33.882	31.258	32.005	31.802	29.172	29.649	40	29.782	28.843	28.816
mmu-miR-24	28.973	25.742	25.702	27.585	26.569	24.813	24.402	28.916	24.767	23.955	23.44
mmu-miR-25	30.877	31.563	31.204	31.068	30.955	30.538	30.934	33.613	29.919	30.443	32.815
mmu-miR-26a	29.971	29.118	28.165	28.668	28.289	27.239	26.978	30.431	25.589	25.363	26.674
mmu-miR-26b	31.752	29.614	29.224	29.778	29.966	28.848	28.302	31.284	26.383	26.917	27.974
mmu-miR-27a	31.331	30.077	29.932	31.431	30.203	29.103	28.917	36.015	28.017	27.756	29.066
mmu-miR-27b	34.957	32.616	31.81	33.522	32.605	31.175	31.24	35.981	29.855	28.663	30.8
mmu-miR-28	33.197	33.361	31.7	34.369	34.643	32.355	31.708	35.988	28.976	29.145	31.795
mmu-miR-290-3p	27.868	27.65	26.972	27.844	28.217	27.265	26.965	31.974	30.365	40	40
mmu-miR-291a-3p	26.51	24.089	24.255	24.98	24.688	23.941	24.059	29.982	25.499	40	40
mmu-miR-291b-5p	29.04	31.107	29.723	27.48	27.836	28.636	27.839	32.762	29.38	40	40
mmu-miR-292-3p	22.96	22.88	22.759	21.893	22.467	22.416	22.496	26.034	23.484	40	40
mmu-miR-293	24.98	24.599	23.695	24.713	24.667	23.655	23.869	27.697	24.268	40	40
mmu-miR-294	26.785	27.642	26.927	25.797	26.448	26.883	26.864	29.971	26.97	40	40
mmu-miR-295	24.984	22.973	22.965	22.899	22.745	22.435	22.779	25.325	23.883	40	40
mmu-miR-296-3p	40	33.358	32.724	35.951	33.513	33.59	33.066	40	30.215	33.304	40
mmu-miR-296-5p	29.595	30.955	30.399	31.011	29.84	30.215	29.414	32.844	27.543	28.507	33.012
mmu-miR-297b-5p	40	31.767	31.307	34.965	33.89	31.859	31.789	40	31.168	40	40
mmu-miR-297c	40	33.552	35.592	40	31.992	33.502	40	40	31.647	34.327	40
mmu-miR-298	40	29.844	29.358	32.345	29.055	30.022	30.711	40	26.52	29.625	40
mmu-miR-29a	33.585	27.942	27.142	30.107	28.942	26.241	25.306	32.11	28.394	24.946	25.132
mmu-miR-29b	40	36.91	33.976	40	34.838	33.473	31.075	40	32.48	31.176	32.66
mmu-miR-29c	32.466	28.948	28.115	30.972	29.777	27.34	26.597	33.753	28.972	25.801	26.279
mmu-miR-301a	32.97	30.456	30.064	31.39	29.898	29.743	29.918	33.257	25.518	28.256	30.547
mmu-miR-301b	32.995	30.036	29.731	30.665	29.142	29.22	29.016	32.127	24.92	27.838	30.296
mmu-miR-302a	25.986	25.123	23.901	31.179	26.805	26.675	25.952	30.74	26.13	40	40
mmu-miR-302b	28.007	23.389	22.293	29.819	25.226	24.993	23.873	29.65	24.664	40	40
mmu-miR-302c	35.182	26.359	25.046	35.861	27.639	27.163	26.631	31.519	26.232	40	40
mmu-miR-302d	32.787	25.572	24.641	32.992	27.774	27.217	26.301	30.671	26.392	40	40
mmu-miR-30a	32.904	32.377	31.51	32.566	31.978	30.94	30.26	34.906	29.213	29.294	29.294
mmu-miR-30b	30.657	29.814	29.831	28.874	29.26	29.386	28.931	32.981	27.878	28.349	29.479
mmu-miR-30c	28.95	28.629	28.239	27.907	27.322	27.593	27.252	30.889	27.538	26.981	28.857
mmu-miR-30d	33.514	33.749	32.26	32.97	32.279	30.932	31.185	34.195	29.885	29.732	29.613
mmu-miR-30e	31.936	29.444	29.121	30.133	29.244	28.267	27.972	31.173	27.495	27.215	27.701
mmu-miR-31	22.036	28.722	28.012	29.376	28.943	27.634	26.695	31.795	29.942	26.599	26.462
mmu-miR-32	36.951	34.222	32.093	34.023	32.274	32.533	32.041	34.575	30.384	35.273	40
mmu-miR-320	30.991	30.254	30.389	30.83	30.222	30.454	29.74	30.753	28.918	29.433	30.055
mmu-miR-322	34.395	33.95	33.697	40	33.458	33.26	34.215	34.122	24.914	28.002	32.931
mmu-miR-323-3p	31.978	27.667	27.557	30.056	27.698	28.234	27.797	31.521	24.756	29.034	33.28
mmu-miR-324-3p	29.984	29.774	29.264	30.134	28.814	28.782	28.815	31.974	26.643	28.482	28.761
mmu-miR-324-5p	33.517	34.236	34.993	35.974	33.207	32.508	32.909	35.997	30.213	31.137	32.19
mmu-miR-325	40	40	40	40	33.969	40	40	40	40	40	40
mmu-miR-328	20.974	29.872	29.881	30.837	29.768	28.931	28.612	32.15	26.795	27.322	27.378
mmu-miR-329	35.738	34.505	34.212	40	34.005	40	34.974	40	31.08	32.816	34.949
mmu-miR-330	40	40	33.5	40	40	33.987	40	40	40	40	40
mmu-miR-331-3p	32.096	29.833	30.061	31.251	30.221	29.65	29.43	33.964	27.578	27.94	28.844
mmu-miR-331-5p	26.577	27.318	40	35.404	33.305	26.729	25.179	36.02	30.453	30.911	25.866
mmu-miR-335-3p	27.962	29.016	28.811	30.615	27.656	27.461	27.171	31.834	23.423	27.704	33.056
mmu-miR-335-5p	31.944	33.311	31.67	32.98	31.29	31.449	30.728	32.841	25.894	28.413	40
mmu-miR-337-3p	34.011	31.01	30.227	33.398	30.997	29.973	29.908	35.991	27.363	28.531	33.297
mmu-miR-337-5p	32.962	30.847	29.782	32.86	31.076	30.78	30.279	33.431	27.945	28.311	30.166
mmu-miR-338-3p	40	40	40	36.849	40	40	40	40	40	40	40
mmu-miR-339-3p	31.967	30.292	30.603	32.429	31.562	30.451	30.801	33.474	30.289	30.49	32.75
mmu-miR-339-5p	34.981	34.053	33.359	34.271	32.862	34.573	32.87	40	30.987	32.488	33.265
mmu-miR-340-3p	34.986	34.41	32.783	34.955	33.836	34.658	33.818	40	30.082	32.181	35.06
mmu-miR-340-5p	40	32.985	31.832	33.977	31.919	32.261	31.86	33.359	28.334	29.82	32.527
mmu-miR-342-3p	32.253	28.983	29.322	30.97	28.722	29.294	29.04	30.741	27.007	28.16	29.191
mmu-miR-342-5p	40	40	40	40	40	35.955	40	40	35.292	40	40
mmu-miR-344	40	34.043	31.357	40	34.053	33.209	31.532	40	29.833	30.09	33.008
mmu-miR-345-3p	40	40	40	40	40	40	40	40	34.737	34.796	40
mmu-miR-345-5p	32.093	40	32.329	30.783	40	30.937	29.3	40	29.234	26.508	30.352
mmu-miR-346	40	40	40	40	40	40	40	40	40	40	40
mmu-miR-34a	29.97	30.491	29.316	29.283	29.077	29.084	27.915	32.954	26.466	28.123	27.897
mmu-miR-34b-3p	32.019	27.907	27.505	30.21	27.778	26.335	25.889	31.828	26.125	26.584	27.831
mmu-miR-34c	40	36.129	33.875	32.815	35.466	32.664	31.686	40	30.225	33.072	30.254
mmu-miR-350	33.851	35.994	40	36.422	40	40	33.972	40	31.461	31.08	32.75
mmu-miR-351	40	31.283	29.721	31.507	29.761	31.949	29.888	31.737	23.734	24.237	31.164
mmu-miR-361	40	40	33.925	34.101	32.228	35.998	34.507	40	30.431	32.936	35.577
mmu-miR-362-3p	40	36.914	40	40	40	40	40	35.971	33.375	33.478	35.323
mmu-miR-363	34.194	33.016	31.93	35.58	33.062	32.995	32.98	40	35.784	40	40
mmu-miR-365	35.963	34.164	34.12	33.422	32.596	33.743	31.935	35.983	29.467	30.765	31.071
mmu-miR-367	30.371	25.551	24.659	32.592	28.382	27.499	26.062	31.939	26.798	40	40
mmu-miR-369-3p	40	40	33.872	40	36.954	40	36.163	34.679	31.466	35.676	40
mmu-miR-369-5p	40	35.28	35.135	34.607	34.617	36.029	35.598	40	29.167	32.619	40
mmu-miR-370	40	27.833	27.951	33.046	28.958	28.406	28.305	30.399	24.853	27.773	33.837
mmu-miR-375	36.989	33.486	36.5	40	40	34.078	33.179	31.733	29.878	34.35	33.71
mmu-miR-376a	37.011	29.329	29.186	32.156	29.599	28.69	29.46	32.727	26.268	27.993	32.2
mmu-miR-376b	31.651	29.031	28.523	32.015	29.04	28.831	28.51	30.939	26.439	28.955	33.203
mmu-miR-376c	32.621	27.93	27.578	30.963	28.357	28.119	28.357	30.966	26.348	28.119	31.886
mmu-miR-377	40	40	35.57	40	40	36.123	40	40	40	40	32.631
mmu-miR-379	40	29.918	29.139	31.958	30.059	29.846	29.372	32.736	26.597	27.592	30.765
mmu-miR-380-3p	40	40	40	40	40	40	35.982	40	32.933	35.962	40
mmu-miR-380-5p	40	31.538	31.681	35.179	32.103	32.969	32.044	35.112	28.057	30.442	33.659
mmu-miR-381	34.922	31.932	33.345	40	40	40	40	37.054	34.2	31.234	34.737
mmu-miR-382	32.036	29.404	27.937	30.498	28.673	28.62	28.136	30.925	25.341	26.48	29.721
mmu-miR-383	34.987	40	36.904	40	33.398	40	40	34.936	33.971	33.602	32.366
mmu-miR-384-3p	40	40	40	40	40	40	40	40	40	40	40
mmu-miR-384-5p	40	34.811	36.94	40	32.492	40	38.302	34.586	32.113	31.816	40
mmu-miR-409-3p	31.606	27.307	27.446	30.977	27.957	27.933	27.457	30.298	24.945	26.834	31.897
mmu-miR-409-5p	40	33.713	34.957	40	33.688	32.186	33.73	40	29.305	31.184	40
mmu-miR-410	30.817	30.449	30.32	31.373	29.66	29.733	29.955	32.994	25.804	28.551	33.473
mmu-miR-411	33.001	28.681	28.467	31.297	29.4	28.48	28.223	31.473	26.463	26.947	30.629
mmu-miR-423-5p	40	40	40	40	40	40	40	40	40	40	40
mmu-miR-425	40	28.665	27.546	40	28.094	27.878	26.654	29.039	27.579	27.865	28.141
mmu-miR-429	30.324	26.544	26.871	28.018	26.512	27.106	26.924	27.291	26.416	32.859	36.027
mmu-miR-431	40	28.352	27.665	33.007	29.01	28.273	28.17	32.374	24.348	25.853	30.536
mmu-miR-433	32.038	28.345	27.952	29.872	28.061	28.418	28.151	30.856	25.951	25.837	29.74
mmu-miR-434-3p	31.961	29.97	29.694	31.203	28.868	29.983	29.73	30.064	25.987	28.066	32.626
mmu-miR-434-5p	40	32.45	31.433	40	31.273	31.811	31.183	34.867	28.965	29.989	32.851
mmu-miR-448	40	40	36.969	40	40	40	40	40	40	36.599	40
mmu-miR-449a	40	30.38	31.23	40	31.023	30.433	30.55	36.006	40	30.551	31.811
mmu-miR-449b	40	40	32.818	40	40	34.511	40	40	40	33.043	40
mmu-miR-450a-5p	40	40	40	40	40	35.956	40	40	29.791	36.003	40
mmu-miR-450b-5p	40	40	30.482	31.89	30.642	32.265	40	32.365	29.142	31.432	33.865
mmu-miR-451	40	40	40	33.984	40	40	40	40	32.253	34.986	40
mmu-miR-452	40	40	40	40	40	40	38.2	35.993	40	40	40
mmu-miR-453	40	40	40	40	40	40	40	40	40	40	40
mmu-miR-455	40	40	40	40	40	40	40	40	30.835	31.074	32.712
mmu-miR-464	40	40	40	40	40	40	40	40	40	40	40
mmu-miR-465a-3p	32.129	40	40	37.07	40	40	40	40	40	40	35.792
mmu-miR-465a-5p	40	40	40	40	40	40	40	40	40	40	40
mmu-miR-465b-5p	30.596	30.164	40	33.044	30.486	31.106	30.726	29.721	31.138	40	33.429
mmu-miR-466h	40	29.501	30.318	40	40	29.972	29.104	40	40	28.123	31.217
mmu-miR-467a	30.441	28.812	27.641	31.97	29.287	27.312	27.589	33.22	26.893	31.253	32.384
mmu-miR-467b	29.606	28.885	28.149	32.052	28.959	27.176	27.118	31.605	27.734	31.054	32.127
mmu-miR-467c	30.683	28.989	27.98	31.643	29.976	28.037	27.85	32.818	29.151	31.701	33.156
mmu-miR-467d	32.312	32.422	30.798	35.142	31.491	31.057	31.901	35.8	29.938	33.806	36.028
mmu-miR-467e	31.046	28.826	26.933	30.968	28.695	27.479	26.745	32.936	27.508	30.042	31.622
mmu-miR-468	40	40	40	40	40	40	40	35.021	40	40	40
mmu-miR-469	40	40	40	40	40	40	40	40	40	40	40
mmu-miR-470	40	40	33.71	40	33.902	40	33.381	40	40	40	40
mmu-miR-484	27.963	25.534	26.134	26.497	25.452	25.358	25.22	27.987	24.818	24.455	25.578
mmu-miR-486	40	40	40	40	40	40	40	40	31.401	29.934	40
mmu-miR-487b	40	31.506	31.458	35.961	31.872	31.861	32.354	33.474	28.52	30.651	40
mmu-miR-488	40	40	40	30.969	40	40	40	40	40	40	40
mmu-miR-489	40	30.839	31.136	32.643	31.666	31.22	32.49	36.966	40	40	32.208
mmu-miR-490	40	26.894	26.361	40	31.044	26.715	25.5	33.143	30.208	24.547	25.608
mmu-miR-491	40	34.752	40	34.047	40	32.4	31.651	40	29.909	32.029	32.527
mmu-miR-493	40	40	40	40	40	40	40	34.422	33.136	34.95	40
mmu-miR-494	28.082	29.141	28.434	30.986	29.219	28.934	28.865	33.001	26.784	27.983	30.341
mmu-miR-495	31.957	29.944	29.082	31.931	29.656	29.296	29.471	31.218	26.566	28.88	34.198
mmu-miR-496	40	40	40	40	40	40	34.822	40	31.658	40	40
mmu-miR-497	29.87	40	27.77	28.91	27.086	29.62	29.155	40	26.836	40	30.827
mmu-miR-499	40	40	34.71	35.956	40	31.778	32.608	40	30.707	31.564	36.2
mmu-miR-500	40	40	35.022	35.894	33.965	33.74	32.602	40	30.932	32.591	31.249
mmu-miR-501-3p	40	40	40	40	40	40	40	40	29.878	30.07	40
mmu-miR-503	40	40	31.017	40	32.234	31.603	31.909	34.151	23.915	27.101	35.916
mmu-miR-504	40	40	40	40	40	40	40	40	40	40	40
mmu-miR-505	40	40	40	40	40	40	40	40	40	40	40
mmu-miR-509-3p	31.399	35.437	35.971	35.337	32.419	33.064	33.815	40	32.265	32.211	34.052
mmu-miR-509-5p	40	40	40	40	40	40	40	40	40	40	40
mmu-miR-511	40	40	40	40	40	40	40	40	40	40	40
mmu-miR-532-3p	34.714	31.857	32.659	34.306	33.973	31.445	31.59	32.94	29.463	29.387	31.996
mmu-miR-532-5p	33.995	31.893	30.356	31.695	30.817	30.806	30.329	35.779	26.528	27.927	29.644
mmu-miR-539	36.03	29.542	29.887	31.731	29.864	30.065	29.995	32.214	27.298	28.279	34.76
mmu-miR-540-3p	33.67	33.698	34.436	35.924	35.011	40	40	40	29.751	30.935	40
mmu-miR-540-5p	40	40	40	40	40	40	40	40	34.079	40	40
mmu-miR-542-3p	40	36.321	36.481	35.991	40	36.438	37.32	40	30.062	36.19	40
mmu-miR-542-5p	34.973	33.558	34.011	40	34.084	34.005	34.514	40	29.053	33.841	34.522
mmu-miR-543	34.949	30.719	30.198	32.374	30.326	30.81	30.158	33.136	27.971	30.485	40
mmu-miR-544	40	32.706	32.001	40	31.517	30.997	31.014	40	28.515	33.009	35.931
mmu-miR-546	40	31.895	40	40	40	40	40	40	32.627	40	40
mmu-miR-547	40	40	40	40	40	35.162	34.79	40	36.269	35.952	33.831
mmu-miR-551b	40	40	40	40	40	40	40	40	40	40	40
mmu-miR-574-3p	31.994	27.674	27.851	29.987	27.645	26.846	26.384	29.553	26.137	25.182	26.741
mmu-miR-582-3p	40	40	40	40	33.847	40	40	40	34.762	34.98	40
mmu-miR-582-5p	40	40	40	40	40	40	40	40	40	36.02	40
mmu-miR-590-5p	40	40	40	40	40	40	40	40	40	32.529	35.999
mmu-miR-598	33.924	40	40	40	35.231	32.837	40	40	40	40	40
mmu-miR-615-3p	40	40	40	40	40	40	40	40	28.467	30.003	40
mmu-miR-615-5p	40	40	40	40	40	40	40	40	40	40	40
mmu-miR-652	33.984	31.254	31.036	35.039	32.024	31.108	30.684	35.056	27.008	26.75	29.263
mmu-miR-654-3p	40	40	40	40	40	36.809	40	40	40	40	40
mmu-miR-654-5p	40	40	40	34.977	40	40	40	40	40	40	40
mmu-miR-665	40	40	34.926	35.863	31.767	33.164	32.793	40	32.699	35.509	40
mmu-miR-666-5p	29.333	27.684	40	30.545	40	40	26.85	31.145	27.721	26.118	40
mmu-miR-667	30.048	28.995	29.077	20.446	21.091	28.971	29.168	20.927	20.047	27.721	30.075
mmu-miR-668	40	40	35.533	40	40	34.043	33.59	40	33.112	32.669	40
mmu-miR-669a	40	31.169	29.886	31.54	30.273	29.548	29.345	33.664	28.486	31.984	34.422
mmu-miR-670	40	31.606	29.128	40	40	33.718	40	40	40	40	40
mmu-miR-671-3p	40	40	30.956	32.339	35.912	30.327	31.684	40	31.389	30.21	30.663
mmu-miR-672	27.727	28.132	27.813	28.638	27.649	27.795	27.281	31.764	30.004	30.346	33.948
mmu-miR-674	25.537	31.615	32.017	40	32.404	30.213	29.965	35.93	28.433	29.517	30.638
mmu-miR-675-3p	40	40	40	40	40	40	40	40	34.895	31.977	40
mmu-miR-675-5p	40	40	40	40	40	40	40	40	40	40	40
mmu-miR-676	33.081	32.6	32.784	31.32	30.31	29.88	29.525	31.258	27.338	28.245	30.344
mmu-miR-677	34.942	39.131	40	36.78	34.928	40	40	40	36.18	40	40
mmu-miR-679	40	40	40	40	40	40	40	40	40	33.997	40
mmu-miR-680	40	40	30.292	31.939	29.443	29.879	30.7	30.125	28.542	30.888	40
mmu-miR-682	28.414	33.044	33.213	33.443	30.935	31.996	31.64	40	30.646	33.857	33.842
mmu-miR-683	40	40	40	40	40	40	40	40	40	40	40
mmu-miR-684	40	40	40	40	40	40	40	40	40	40	40
mmu-miR-685	28.276	30.523	28.89	29.813	28.395	28.195	30.88	25.848	27.536	31.003	27.399
mmu-miR-686	40	40	40	40	40	40	40	40	40	40	40
mmu-miR-687	25.832	27.355	26.248	26.233	26.348	26.952	27.219	25.988	25.903	28.536	27.306
mmu-miR-708	28.177	32.061	31.284	30.013	29.983	30.839	30.134	33.655	29.83	30.981	33.379
mmu-miR-741	30.708	40	33.593	32.051	31.018	33.17	32.534	37.101	30.132	31.84	33.435
mmu-miR-742	40	40	40	40	40	30.176	40	40	40	40	29.424
mmu-miR-743a	40	40	40	40	40	40	40	40	40	40	40
mmu-miR-743b-3p	40	40	40	40	35.954	40	40	40	40	40	40
mmu-miR-743b-5p	40	40	40	40	40	40	40	40	40	40	20.465
mmu-miR-744	32.998	30.987	30.036	31.769	31.176	30.392	31.003	34.511	27.562	29.531	30.064
mmu-miR-770-3p	40	40	40	40	40	40	40	40	40	40	40
mmu-miR-7a	31.227	30.424	29.772	33.1	28.648	30.248	30.511	36.86	29.395	30.089	34.247
mmu-miR-7b	32.765	32.309	31.808	30.945	30.581	30.611	32.237	37.073	31.316	32.279	35.796
mmu-miR-802	40	40	40	40	40	40	40	40	40	40	40
mmu-miR-871	40	40	40	40	34.088	40	40	40	40	40	40
mmu-miR-872	34.633	32.365	31.565	33.047	31.961	32.944	31.558	34.577	29.736	30.497	31.959
mmu-miR-873	40	40	32.987	40	40	40	34.863	40	31.692	33.41	40
mmu-miR-874	40	40	40	40	40	40	35.651	40	40	40	40
mmu-miR-875-3p	40	40	40	40	40	40	40	40	40	40	40
mmu-miR-876-3p	40	40	40	40	40	40	40	40	40	40	40
mmu-miR-876-5p	40	40	40	40	40	40	40	40	40	40	40
mmu-miR-878-5p	40	37.046	40	40	40	40	40	33.321	40	40	40
mmu-miR-879	40	40	40	40	40	40	40	40	40	40	40
mmu-miR-881	40	40	33.908	40	40	34.004	40	40	40	40	40
mmu-miR-883a-3p	40	40	40	40	40	40	40	40	40	40	40
mmu-miR-883a-5p	40	40	40	40	40	40	40	40	40	40	40
mmu-miR-883b-3p	40	40	36.025	40	40	40	40	40	40	40	40
mmu-miR-9	33.064	31.829	30.086	30.515	34.071	31.681	30.218	34.212	30.738	28.644	31.394
mmu-miR-92a	26.94	26.57	26.342	26.796	26.545	26.227	26.02	30.349	26.235	28.172	30.784
mmu-miR-93	29.944	27.846	27.435	27.749	27.307	27.488	27.148	31.96	26.41	27.549	29.205
mmu-miR-96	34.543	32.19	30.182	30.192	31.309	31.404	30.746	40	30.557	40	37.086
mmu-miR-98	33.861	34.671	27.223	40	40	33.908	32.402	40	40	30.103	28.933
mmu-miR-99a	31.759	40	35.297	40	32.143	40	40	40	40	40	40
mmu-miR-99b	29.97	29.821	29.385	30.869	30.123	29.201	28.33	32.964	26.594	26.028	27.452

## Sheet: Table S5
mouse DeltaCt
Detector	ES_CCE	ES_RED	ES_K3_B6	SP_iPS	NanogiPS_A	B6_iPS_1	B6_iPS_3	EB_SP_miPS	EB_Nanog_iPS	MEF	TTF
MammU6
U87	8.995	9.877	8.565	7.893	8.772	8.964	8.821	10.445	8.33	7.974	6.558
Y1	7.688	10.301	8.837	4.289	5.416	9.903	9.476	6.459	4.727	7.813	9.35
ath-miR159a	21.057	20.976	20.649	19.301	20.508	20.978	21.085	17.507	21.411	20.042	19.216
mmu-let-7a	21.057	14.988	11.687	12.709	14.33	13.501	11.423	17.507	14.183	8.006	8.547
mmu-let-7b	21.057	20.976	20.649	13.246	20.508	15.004	14.11	17.507	21.411	9.153	7.761
mmu-let-7c	18.105	11.463	8.194	10.254	12.889	10.514	8.653	17.507	12.184	5.574	3.769
mmu-let-7d	18.06	12.487	11.117	10.888	13.264	10.722	10.024	17.507	13.501	6.355	6.565
mmu-let-7e	15.045	11.793	9.779	9.567	10.275	9.915	8.772	11.341	8.748	4.969	5.605
mmu-let-7f	21.057	14.638	14.271	11.457	13.324	12.612	12.165	17.507	15.484	9.55	10.214
mmu-let-7g	14.504	10.391	10.275	10.196	9.813	8.942	6.934	13.472	11.441	4.691	6.015
mmu-let-7i	21.057	10.212	8.831	10.501	9.715	8.236	7.645	12.518	13.535	3.618	4.654
mmu-miR-1	21.057	20.976	15.203	19.301	12.435	20.978	11.493	17.507	9.123	5.734	9.88
mmu-miR-100	21.057	20.976	20.649	19.301	20.508	20.978	21.085	17.507	21.411	20.042	10.296
mmu-miR-101a	21.057	14.722	14.371	14.272	12.86	13.181	13.069	12.63	12.178	12.847	12.864
mmu-miR-103	13.571	13.316	12.653	12.287	11.457	12.676	12.386	17.507	9.262	9.808	10.242
mmu-miR-105	21.057	20.976	20.649	19.301	12.472	20.978	11	17.507	21.411	20.042	19.216
mmu-miR-106a	7.026	3.535	2.829	3.239	3.665	3.897	3.937	3.492	3.746	4.684	6.27
mmu-miR-106b	12.757	11.191	10	8.401	8.984	10.076	9.964	8.63	8.823	9.584	11.153
mmu-miR-107	21.057	20.976	20.649	19.301	20.508	20.978	21.085	17.507	13.797	16.061	19.216
mmu-miR-10a	8.831	15.893	20.649	19.301	15.524	20.978	12.381	17.507	12.187	8.764	7.55
mmu-miR-10b	21.057	18.03	15.549	12.061	12.514	11.807	10.412	17.507	7.445	7.003	7.533
mmu-miR-122	21.057	20.976	20.649	19.301	20.508	20.978	21.085	17.507	21.411	20.042	11.286
mmu-miR-124	9.901	15.022	12.637	9.656	11.241	13.274	11.301	13.417	12.182	11.812	19.216
mmu-miR-125a-3p	15.955	15.253	12.562	16.138	14.607	12.252	21.085	17.507	13.69	11.104	11.168
mmu-miR-125a-5p	12.138	10.679	10.612	11.431	11.362	10.639	9.551	10.489	9.181	6.482	6.858
mmu-miR-125b-3p	21.057	20.976	14.776	19.301	20.508	20.978	13.419	17.507	14.707	13.058	12.903
mmu-miR-125b-5p	14.63	9.967	8.732	9.281	10.206	8.55	7.419	12.439	8.701	4.136	4.192
mmu-miR-126-3p	13.027	9.935	9.786	9.639	9.561	9.554	9.76	8.798	4.955	10.111	11.23
mmu-miR-126-5p	14.44	13.218	11.966	11.8	11.312	12.001	12.254	10.36	6.439	12.826	15.26
mmu-miR-127	11.017	9.269	8.591	8.657	8.594	9.221	8.492	8.442	6.618	5.924	7.827
mmu-miR-128a	15.058	14.54	14.742	13.378	14.601	13.121	14.879	12.711	12.774	13.042	12.916
mmu-miR-129-3p	13.091	11.752	11.277	10.819	11.58	12.327	10.983	17.507	12.356	9.382	9.098
mmu-miR-129-5p	21.057	20.976	20.649	19.301	20.508	20.978	21.085	17.507	21.411	15.01	19.216
mmu-miR-130a	9.006	10.184	9.212	8.384	9.049	9.781	8.383	9.931	7.635	6.928	8.195
mmu-miR-130b	12.039	11.727	10.765	9.611	10.292	10.69	10.254	10.043	8.388	9.221	11.443
mmu-miR-132	21.057	10.509	9.7	10.259	9.257	9.576	8.013	17.507	8.238	6.475	5.444
mmu-miR-133a	21.057	12.501	20.649	19.301	14.491	13.1	12.935	7.801	8.866	4.758	7.063
mmu-miR-133b	21.057	20.976	20.649	19.301	20.508	20.978	21.085	17.507	15.15	9.095	13.192
mmu-miR-134	13.04	8.33	7.891	9.294	8.333	8.915	8.622	10.074	5.728	6.008	8.4
mmu-miR-135a	11.054	11.21	10.443	9.425	9.164	9.477	8.296	14.466	12.934	8.743	10.474
mmu-miR-135b	9.55	7.602	7.344	5.389	5.097	6.042	5.834	6.997	9.679	8.811	15.103
mmu-miR-136	17.129	9.185	6.484	8.481	7.967	7.799	7.636	7.972	6.532	6.38	9.387
mmu-miR-137	21.057	20.976	20.649	19.301	20.508	20.978	21.085	17.507	17.406	16.082	19.216
mmu-miR-138	16.897	13.978	14.369	11.782	13.254	13.518	12.854	11.488	12.149	11.135	12.983
mmu-miR-139-3p	21.057	20.976	20.649	19.301	20.508	11.982	11.939	17.507	21.411	20.042	19.216
mmu-miR-139-5p	17.001	11.108	10.506	10.588	11.896	10.42	10.767	9.689	12.351	10.316	7.921
mmu-miR-140	12.068	8.919	8.409	7.994	8.146	7.989	7.137	8.436	7.801	4.911	5.058
mmu-miR-141	21.057	14.769	14.175	15.274	13.614	12.762	12.791	12.993	13.771	13.813	15.103
mmu-miR-142-3p	17.08	11.42	9.339	7.516	8.749	8.862	8.203	10.754	10.659	14.052	8.753
mmu-miR-142-5p	21.057	20.976	14.213	13.502	15.463	14.265	13.807	17.507	18.683	20.042	13.004
mmu-miR-143	21.057	11.167	9.748	11.059	10.835	9.937	8.609	13.52	7.963	5.46	6.456
mmu-miR-145	13.054	10.746	9.957	9.642	9.825	9.044	8.531	11	7.336	5.396	5.56
mmu-miR-146a	17.051	10.26	9.8	9.057	8.836	9.054	9.538	7.222	9.803	9.031	3.214
mmu-miR-146b	21.057	20.976	20.649	19.301	20.508	20.978	21.085	17.507	21.411	20.042	19.216
mmu-miR-147	21.057	20.976	20.649	19.301	20.508	20.978	21.085	17.507	21.411	20.042	19.216
mmu-miR-148a	15.058	14.72	12.449	11.192	12.483	12.387	11.735	12.174	10.971	9.766	10.72
mmu-miR-148b	15.035	14.59	14.57	12.428	12.879	14.059	14.775	17.507	12.247	12.095	11.641
mmu-miR-150	9.843	10.417	9.931	7.848	9.122	9.922	9.193	11.311	15.636	14.526	14.498
mmu-miR-151-3p	13.073	11.978	11.995	9.297	11.528	12.324	11.992	9.34	9.214	9.593	10.907
mmu-miR-152	14.157	8.801	8.467	9.357	8.037	8.482	7.336	17.507	5.253	4.258	5.599
mmu-miR-153	21.057	20.976	20.649	19.301	20.508	20.978	21.085	17.507	21.411	20.042	19.216
mmu-miR-154	21.057	20.976	20.649	19.301	15.081	20.978	21.085	17.507	21.411	16.049	19.216
mmu-miR-155	13.202	10.761	13.631	10.32	11.142	9.581	11.335	9.494	10.156	6.901	6.133
mmu-miR-15a	21.057	14.157	12.943	12.5	13.404	13.841	13.915	13.655	11.127	10.559	11.003
mmu-miR-15b	11.033	11.058	9.903	8.298	10.023	10.337	10.468	10.155	9.387	8.935	10.536
mmu-miR-16	8.033	5.858	5.531	4.413	5.607	5.381	5.507	4.489	5.07	4.214	4.337
mmu-miR-17	7.998	4.612	3.945	4.158	4.468	4.932	4.915	4.485	4.297	5.306	7.031
mmu-miR-181a	21.057	14.944	13.454	19.301	14.803	13.305	12.998	17.507	12.537	8.833	9.451
mmu-miR-181c	10.903	20.976	10.397	16.451	13.58	12.483	12.543	17.507	11.727	9.863	11.905
mmu-miR-182	10.025	8.477	7.828	5.292	7.712	7.537	7.6	6.897	8.391	11.187	12.798
mmu-miR-183	12.775	10.03	9.628	5.674	8.532	8.748	8.809	7.755	9.101	12.6	15.143
mmu-miR-184	14.414	14.764	15.229	19.301	13.823	14.433	18.015	14.502	16.191	13.499	13.361
mmu-miR-185	17.068	14.167	12.396	12.381	13.345	12.62	21.085	17.507	11.547	11.367	10.499
mmu-miR-186	14.069	10.016	9.974	10.224	9.709	9.941	10.211	9.02	8.955	8.858	8.843
mmu-miR-187	21.057	20.976	15.634	19.301	20.508	20.978	21.085	17.507	21.411	20.042	19.216
mmu-miR-188-3p	21.057	14.52	20.649	19.301	20.508	20.978	21.085	2.14	21.411	20.042	6.437
mmu-miR-188-5p	10.185	14.831	14.237	13.803	15.064	14.076	14.566	-1.532	12.937	12.781	13.927
mmu-miR-18a	12.641	10.725	10.088	10.934	10.435	11.114	11.258	13.225	8.999	10.039	15.196
mmu-miR-18b	21.057	14.78	11.998	11.022	14.746	20.978	21.085	17.507	13.672	20.042	16.282
mmu-miR-190	18.122	14.006	13.045	19.301	14.177	13.112	12.459	17.507	11.111	12.46	11.324
mmu-miR-191	9.707	7.109	6.901	6.26	6.493	6.473	6.709	5.441	6.393	5.267	4.556
mmu-miR-192	15.934	16.358	15.357	12.331	14.104	14.566	14.421	12.608	13.395	13.224	12.191
mmu-miR-193	21.057	14.117	13.237	19.301	20.508	13.249	13.794	17.507	15.825	11.991	10.266
mmu-miR-193b	12.023	10.634	10.624	9.738	10.426	10.069	9.045	8.892	9.24	7.569	7.153
mmu-miR-194	17.016	14.558	14.298	14.512	15.96	13.915	13.593	11.753	14.839	15.076	12.655
mmu-miR-195	13.037	12.219	10.745	10.094	11.098	10.491	11.572	10.003	11.741	10.534	10.052
mmu-miR-196b	18.046	12.546	11.08	14.004	13.599	11.244	11.132	9.847	7.795	7.522	8.08
mmu-miR-197	8.567	12.403	11.944	11.087	11.642	11.365	11.53	10.729	10.905	20.042	11.144
mmu-miR-199a-3p	21.057	8.365	7.755	9.229	9.208	6.559	5.707	11.448	7.029	2.696	5.186
mmu-miR-199a-5p	21.057	14.913	13.432	19.301	13.942	13.025	13.391	17.507	11.658	9.014	11.737
mmu-miR-19a	6.979	4.966	4.096	4.503	4.436	4.767	5.03	5.48	4.657	4.603	7.361
mmu-miR-19b	6.42	3.321	2.307	2.527	3.029	3.283	3.168	4.484	2.664	2.997	5.399
mmu-miR-200a	7.024	8.351	7.743	7.177	7.879	7.845	7.432	7.569	8.051	20.042	19.216
mmu-miR-200b	8.591	7.786	6.917	6.611	7.136	7.82	7.752	6.136	7.698	10.403	13.179
mmu-miR-200c	11.032	9.073	8.564	8.413	8.877	8.252	9.215	7.661	9.458	13.744	19.216
mmu-miR-201	21.057	20.976	20.649	19.301	20.508	20.978	21.085	17.507	21.411	20.042	19.216
mmu-miR-202-3p	11.757	20.976	13.28	12.354	20.508	12.267	21.085	17.507	21.411	12.762	19.216
mmu-miR-202-5p	21.057	20.976	20.649	19.301	20.508	20.978	21.085	17.507	21.411	20.042	19.216
mmu-miR-203	14.643	12.523	11.889	19.301	10.717	14.931	13.038	17.507	12.742	12.491	15.172
mmu-miR-204	21.057	20.976	11.849	11.509	13.17	20.978	21.085	17.507	13.461	9.051	13.239
mmu-miR-205	14.321	16.99	14.258	14.353	13.502	11.852	11.211	12.328	13.329	20.042	19.216
mmu-miR-207	21.057	20.976	20.649	12.158	20.508	20.978	21.085	17.507	21.411	20.042	19.216
mmu-miR-208	21.057	20.976	20.649	12.249	20.508	20.978	11.247	17.507	21.411	10.916	11.243
mmu-miR-208b	21.057	20.976	20.649	19.301	20.508	20.978	21.085	17.507	16.189	20.042	19.216
mmu-miR-20a	8.598	5.294	4.789	4.204	5.065	5.201	5.252	7.499	3.955	5.092	7.096
mmu-miR-20b	12.047	6.536	5.569	6.693	6.87	7.034	6.855	7.088	10.126	12.578	13.916
mmu-miR-21	13.061	9.186	8.13	8.899	9.538	7.899	7.086	10.333	6.466	4.255	4.297
mmu-miR-210	8.967	8.382	7.522	7.936	8.296	7.175	7.733	6.062	6.4	6.889	4.471
mmu-miR-211	10.122	15.239	10.558	9.598	10.037	9.973	11.921	17.507	21.411	10.783	14.057
mmu-miR-214	21.057	10.327	9.161	10.31	10.532	8.695	7.932	13.414	8.128	4.198	5.034
mmu-miR-215	13.114	20.976	20.649	19.301	20.508	20.978	21.085	14.624	13.939	11.269	19.216
mmu-miR-216a	21.057	20.976	20.649	19.301	20.508	20.978	21.085	17.507	21.411	20.042	19.216
mmu-miR-216b	21.057	20.976	20.649	19.301	20.508	20.978	21.085	17.507	21.411	16.044	19.216
mmu-miR-217	21.057	20.976	20.649	19.301	20.508	20.978	21.085	17.507	21.411	20.042	15.176
mmu-miR-218	14.538	11.931	11.366	15.264	13.145	11.961	11.404	12.016	9.026	8.267	11.018
mmu-miR-219	21.057	20.976	20.649	19.301	20.508	20.978	21.085	17.507	21.411	20.042	19.216
mmu-miR-220	21.057	20.976	20.649	19.301	20.508	20.978	14.324	17.507	21.411	20.042	14.231
mmu-miR-221	21.057	12.094	10.338	11.285	11.311	10.315	8.849	17.507	12.821	7.486	7.241
mmu-miR-222	14.643	9.673	9.183	10.264	10.264	8.791	7.987	12.335	11.936	6.318	4.448
mmu-miR-223	21.057	12.918	14.598	12.659	12.242	12.813	13.977	14.416	10.561	11.123	4.7
mmu-miR-224	16.042	16.126	13.508	13.099	14.377	14.288	14.064	10.591	10.288	10.236	11.456
mmu-miR-23a	21.057	20.976	20.649	19.301	20.508	20.978	21.085	17.507	12.8	9.97	10.616
mmu-miR-23b	13.343	14.858	11.906	11.306	12.31	10.15	10.733	17.507	11.194	8.886	8.032
mmu-miR-24	10.03	6.718	6.35	6.886	7.077	5.791	5.486	6.423	6.178	3.997	2.656
mmu-miR-25	11.934	12.539	11.853	10.369	11.463	11.516	12.019	11.121	11.33	10.485	12.031
mmu-miR-26a	11.028	10.094	8.814	7.969	8.797	8.217	8.062	7.939	7	5.406	5.89
mmu-miR-26b	12.81	10.59	9.873	9.079	10.474	9.826	9.386	8.791	7.795	6.959	7.19
mmu-miR-27a	12.388	11.053	10.581	10.732	10.711	10.082	10.002	13.523	9.428	7.798	8.282
mmu-miR-27b	16.015	13.593	12.459	12.823	13.114	12.154	12.325	13.488	11.266	8.705	10.016
mmu-miR-28	14.254	14.337	12.349	13.67	15.151	13.334	12.793	13.495	10.387	9.187	11.011
mmu-miR-290-3p	8.925	8.626	7.621	7.145	8.725	8.243	8.05	9.481	11.777	20.042	19.216
mmu-miR-291a-3p	7.567	5.065	4.903	4.281	5.196	4.919	5.144	7.49	6.911	20.042	19.216
mmu-miR-291b-5p	10.097	12.083	10.372	6.781	8.344	9.615	8.924	10.269	10.791	20.042	19.216
mmu-miR-292-3p	4.017	3.856	3.407	1.194	2.975	3.394	3.58	3.542	4.895	20.042	19.216
mmu-miR-293	6.037	5.575	4.344	4.014	5.175	4.633	4.953	5.204	5.68	20.042	19.216
mmu-miR-294	7.843	8.618	7.576	5.098	6.956	7.861	7.949	7.478	8.381	20.042	19.216
mmu-miR-295	6.042	3.949	3.613	2.2	3.254	3.413	3.864	2.833	5.294	20.042	19.216
mmu-miR-296-3p	21.057	14.334	13.373	15.252	14.021	14.568	14.151	17.507	11.626	13.346	19.216
mmu-miR-296-5p	10.652	11.931	11.048	10.312	10.349	11.194	10.498	10.351	8.955	8.549	12.228
mmu-miR-297b-5p	21.057	12.743	11.955	14.266	14.398	12.837	12.873	17.507	12.579	20.042	19.216
mmu-miR-297c	21.057	14.528	16.241	19.301	12.5	14.48	21.085	17.507	13.058	14.369	19.216
mmu-miR-298	21.057	10.82	10.007	11.646	9.563	11	11.796	17.507	7.932	9.668	19.216
mmu-miR-29a	14.642	8.918	7.791	9.408	9.45	7.22	6.391	9.617	9.805	4.989	4.348
mmu-miR-29b	21.057	17.886	14.625	19.301	15.346	14.451	12.16	17.507	13.891	11.218	11.875
mmu-miR-29c	13.524	9.924	8.764	10.274	10.285	8.318	7.681	11.26	10.383	5.843	5.495
mmu-miR-301a	14.028	11.432	10.713	10.691	10.406	10.722	11.002	10.764	6.929	8.299	9.763
mmu-miR-301b	14.052	11.012	10.38	9.966	9.65	10.198	10.101	9.634	6.332	7.881	9.512
mmu-miR-302a	7.044	6.099	4.55	10.48	7.313	7.653	7.036	8.247	7.541	20.042	19.216
mmu-miR-302b	9.065	4.365	2.941	9.12	5.734	5.971	4.958	7.157	6.075	20.042	19.216
mmu-miR-302c	16.24	7.335	5.695	15.162	8.147	8.141	7.715	9.026	7.643	20.042	19.216
mmu-miR-302d	13.844	6.548	5.289	12.293	8.282	8.196	7.385	8.179	7.803	20.042	19.216
mmu-miR-30a	13.962	13.353	12.158	11.867	12.486	11.918	11.345	12.413	10.625	9.337	8.51
mmu-miR-30b	11.715	10.79	10.479	8.175	9.768	10.364	10.016	10.489	9.29	8.391	8.695
mmu-miR-30c	10.008	9.605	8.888	7.208	7.83	8.572	8.337	8.397	8.949	7.023	8.073
mmu-miR-30d	14.571	14.725	12.908	12.271	12.787	11.91	12.269	11.702	11.296	9.774	8.829
mmu-miR-30e	12.993	10.42	9.77	9.434	9.752	9.245	9.056	8.681	8.906	7.257	6.917
mmu-miR-31	3.093	9.698	8.661	8.677	9.452	8.613	7.78	9.302	11.354	6.641	5.678
mmu-miR-32	18.008	15.198	12.742	13.324	12.782	13.512	13.126	12.082	11.796	15.316	19.216
mmu-miR-320	12.049	11.23	11.038	10.131	10.73	11.432	10.824	8.261	10.33	9.476	9.271
mmu-miR-322	15.452	14.926	14.345	19.301	13.966	14.238	15.3	11.63	6.325	8.044	12.147
mmu-miR-323-3p	13.036	8.643	8.206	9.357	8.206	9.213	8.881	9.028	6.167	9.076	12.496
mmu-miR-324-3p	11.041	10.75	9.913	9.435	9.322	9.76	9.9	9.481	8.054	8.524	7.977
mmu-miR-324-5p	14.575	15.212	15.642	15.275	13.715	13.487	13.994	13.505	11.624	11.179	11.406
mmu-miR-325	21.057	20.976	20.649	19.301	14.477	20.978	21.085	17.507	21.411	20.042	19.216
mmu-miR-328	2.031	10.848	10.529	10.138	10.276	9.909	9.696	9.657	8.206	7.365	6.594
mmu-miR-329	16.796	15.481	14.861	19.301	14.513	20.978	16.059	17.507	12.491	12.858	14.165
mmu-miR-330	21.057	20.976	14.149	19.301	20.508	14.965	21.085	17.507	21.411	20.042	19.216
mmu-miR-331-3p	13.154	10.809	10.71	10.553	10.729	10.628	10.514	11.471	8.99	7.983	8.06
mmu-miR-331-5p	7.634	8.294	20.649	14.705	13.814	7.708	6.263	13.527	11.864	10.953	5.082
mmu-miR-335-3p	9.019	9.992	9.46	9.916	8.164	8.44	8.256	9.341	4.834	7.746	12.272
mmu-miR-335-5p	13.001	14.287	12.319	12.281	11.798	12.427	11.812	10.349	7.305	8.455	19.216
mmu-miR-337-3p	15.068	11.986	10.876	12.699	11.505	10.952	10.993	13.498	8.775	8.573	12.513
mmu-miR-337-5p	14.019	11.823	10.431	12.162	11.584	11.758	11.364	10.938	9.356	8.354	9.382
mmu-miR-338-3p	21.057	20.976	20.649	16.15	20.508	20.978	21.085	17.507	21.411	20.042	19.216
mmu-miR-339-3p	13.024	11.268	11.252	11.73	12.071	11.429	11.886	10.981	11.701	10.532	11.966
mmu-miR-339-5p	16.039	15.029	14.007	13.572	13.37	15.551	13.955	17.507	12.398	12.531	12.481
mmu-miR-340-3p	16.044	15.386	13.432	14.256	14.344	15.636	14.903	17.507	11.494	12.224	14.276
mmu-miR-340-5p	21.057	13.961	12.48	13.278	12.427	13.24	12.945	10.866	9.746	9.863	11.743
mmu-miR-342-3p	13.31	9.959	9.971	10.271	9.23	10.272	10.124	8.248	8.418	8.202	8.407
mmu-miR-342-5p	21.057	20.976	20.649	19.301	20.508	16.933	21.085	17.507	16.704	20.042	19.216
mmu-miR-344	21.057	15.019	12.006	19.301	14.562	14.187	12.616	17.507	11.245	10.133	12.224
mmu-miR-345-3p	21.057	20.976	20.649	19.301	20.508	20.978	21.085	17.507	16.148	14.839	19.216
mmu-miR-345-5p	13.15	20.976	12.977	10.084	20.508	11.916	10.384	17.507	10.646	6.55	9.568
mmu-miR-346	21.057	20.976	20.649	19.301	20.508	20.978	21.085	17.507	21.411	20.042	19.216
mmu-miR-34a	11.028	11.467	9.965	8.584	9.585	10.063	8.999	10.461	7.878	8.165	7.113
mmu-miR-34b-3p	13.077	8.883	8.154	9.511	8.286	7.313	6.973	9.335	7.537	6.627	7.047
mmu-miR-34c	21.057	17.105	14.524	12.116	15.974	13.642	12.771	17.507	11.636	13.114	9.47
mmu-miR-350	14.908	16.97	20.649	15.723	20.508	20.978	15.057	17.507	12.872	11.122	11.966
mmu-miR-351	21.057	12.259	10.37	10.808	10.269	12.927	10.973	9.244	5.146	4.279	10.38
mmu-miR-361	21.057	20.976	14.573	13.402	12.736	16.977	15.592	17.507	11.842	12.979	14.793
mmu-miR-362-3p	21.057	17.89	20.649	19.301	20.508	20.978	21.085	13.478	14.786	13.52	14.539
mmu-miR-363	15.252	13.992	12.578	14.882	13.57	13.974	14.065	17.507	17.196	20.042	19.216
mmu-miR-365	17.02	15.14	14.768	12.723	13.104	14.721	13.019	13.491	10.878	10.807	10.287
mmu-miR-367	11.428	6.527	5.308	11.893	8.89	8.477	7.146	9.447	8.209	20.042	19.216
mmu-miR-369-3p	21.057	20.976	14.52	19.301	17.462	20.978	17.248	12.187	12.877	15.718	19.216
mmu-miR-369-5p	21.057	16.256	15.784	13.908	15.125	17.007	16.683	17.507	10.578	12.662	19.216
mmu-miR-370	21.057	8.809	8.6	12.347	9.466	9.384	9.39	7.906	6.265	7.815	13.053
mmu-miR-375	18.047	14.462	17.149	19.301	20.508	15.056	14.264	9.24	11.289	14.393	12.926
mmu-miR-376a	18.068	10.305	9.835	11.457	10.107	9.668	10.545	10.234	7.679	8.036	11.416
mmu-miR-376b	12.708	10.007	9.172	11.317	9.548	9.809	9.595	8.446	7.85	8.997	12.419
mmu-miR-376c	13.678	8.906	8.227	10.264	8.865	9.097	9.442	8.473	7.759	8.161	11.102
mmu-miR-377	21.057	20.976	16.219	19.301	20.508	17.102	21.085	17.507	21.411	20.042	11.847
mmu-miR-379	21.057	10.894	9.787	11.259	10.567	10.825	10.457	10.244	8.008	7.635	9.981
mmu-miR-380-3p	21.057	20.976	20.649	19.301	20.508	20.978	17.066	17.507	14.344	16.004	19.216
mmu-miR-380-5p	21.057	12.514	12.329	14.48	12.611	13.947	13.128	12.62	9.468	10.484	12.875
mmu-miR-381	15.98	12.908	13.994	19.301	20.508	20.978	21.085	14.562	15.611	11.276	13.953
mmu-miR-382	13.093	10.38	8.586	9.799	9.181	9.598	9.22	8.432	6.752	6.522	8.937
mmu-miR-383	16.044	20.976	17.553	19.301	13.906	20.978	21.085	12.444	15.382	13.644	11.582
mmu-miR-384-3p	21.057	20.976	20.649	19.301	20.508	20.978	21.085	17.507	21.411	20.042	19.216
mmu-miR-384-5p	21.057	15.787	17.589	19.301	13.001	20.978	19.387	12.093	13.525	11.858	19.216
mmu-miR-409-3p	12.663	8.283	8.095	10.278	8.465	8.911	8.542	7.806	6.356	6.876	11.113
mmu-miR-409-5p	21.057	14.689	15.606	19.301	14.196	13.165	14.815	17.507	10.716	11.226	19.216
mmu-miR-410	11.875	11.426	10.968	10.674	10.168	10.712	11.04	10.501	7.216	8.594	12.689
mmu-miR-411	14.058	9.657	9.116	10.598	9.908	9.458	9.308	8.981	7.874	6.989	9.845
mmu-miR-423-5p	21.057	20.976	20.649	19.301	20.508	20.978	21.085	17.507	21.411	20.042	19.216
mmu-miR-425	21.057	9.641	8.194	19.301	8.602	8.856	7.738	6.546	8.991	7.908	7.357
mmu-miR-429	11.382	7.52	7.52	7.319	7.021	8.084	8.009	4.798	7.827	12.902	15.243
mmu-miR-431	21.057	9.328	8.314	12.308	9.518	9.251	9.255	9.881	5.759	5.895	9.752
mmu-miR-433	13.096	9.321	8.6	9.173	8.569	9.396	9.235	8.363	7.362	5.879	8.956
mmu-miR-434-3p	13.018	10.947	10.343	10.504	9.376	10.961	10.814	7.572	7.398	8.109	11.842
mmu-miR-434-5p	21.057	13.426	12.082	19.301	11.781	12.79	12.268	12.375	10.376	10.031	12.067
mmu-miR-448	21.057	20.976	17.618	19.301	20.508	20.978	21.085	17.507	21.411	16.641	19.216
mmu-miR-449a	21.057	11.356	11.879	19.301	11.531	11.411	11.634	13.513	21.411	10.593	11.027
mmu-miR-449b	21.057	20.976	13.467	19.301	20.508	15.489	21.085	17.507	21.411	13.086	19.216
mmu-miR-450a-5p	21.057	20.976	20.649	19.301	20.508	16.934	21.085	17.507	11.202	16.045	19.216
mmu-miR-450b-5p	21.057	20.976	11.131	11.191	11.15	13.244	21.085	9.873	10.554	11.475	13.081
mmu-miR-451	21.057	20.976	20.649	13.285	20.508	20.978	21.085	17.507	13.665	15.028	19.216
mmu-miR-452	21.057	20.976	20.649	19.301	20.508	20.978	19.284	13.501	21.411	20.042	19.216
mmu-miR-453	21.057	20.976	20.649	19.301	20.508	20.978	21.085	17.507	21.411	20.042	19.216
mmu-miR-455	21.057	20.976	20.649	19.301	20.508	20.978	21.085	17.507	12.246	11.116	11.928
mmu-miR-464	21.057	20.976	20.649	19.301	20.508	20.978	21.085	17.507	21.411	20.042	19.216
mmu-miR-465a-3p	13.186	20.976	20.649	16.371	20.508	20.978	21.085	17.507	21.411	20.042	15.008
mmu-miR-465a-5p	21.057	20.976	20.649	19.301	20.508	20.978	21.085	17.507	21.411	20.042	19.216
mmu-miR-465b-5p	11.653	11.14	20.649	12.345	10.994	12.084	11.811	7.228	12.549	20.042	12.645
mmu-miR-466h	21.057	10.477	10.967	19.301	20.508	10.951	10.188	17.507	21.411	8.166	10.433
mmu-miR-467a	11.499	9.788	8.29	11.271	9.795	8.291	8.673	10.727	8.305	11.295	11.6
mmu-miR-467b	10.664	9.861	8.798	11.353	9.467	8.154	8.203	9.112	9.146	11.096	11.343
mmu-miR-467c	11.741	9.965	8.628	10.944	10.485	9.016	8.934	10.325	10.562	11.743	12.372
mmu-miR-467d	13.369	13.398	11.447	14.443	12	12.035	12.985	13.308	11.349	13.848	15.244
mmu-miR-467e	12.104	9.803	7.581	10.269	9.203	8.457	7.83	10.443	8.92	10.085	10.838
mmu-miR-468	21.057	20.976	20.649	19.301	20.508	20.978	21.085	12.529	21.411	20.042	19.216
mmu-miR-469	21.057	20.976	20.649	19.301	20.508	20.978	21.085	17.507	21.411	20.042	19.216
mmu-miR-470	21.057	20.976	14.359	19.301	14.41	20.978	14.466	17.507	21.411	20.042	19.216
mmu-miR-484	9.021	6.51	6.783	5.798	5.96	6.336	6.305	5.495	6.229	4.498	4.794
mmu-miR-486	21.057	20.976	20.649	19.301	20.508	20.978	21.085	17.507	12.812	9.976	19.216
mmu-miR-487b	21.057	12.482	12.107	15.262	12.381	12.839	13.438	10.981	9.931	10.693	19.216
mmu-miR-488	21.057	20.976	20.649	10.27	20.508	20.978	21.085	17.507	21.411	20.042	19.216
mmu-miR-489	21.057	11.815	11.785	11.944	12.174	12.198	13.575	14.473	21.411	20.042	11.424
mmu-miR-490	21.057	7.87	7.01	19.301	11.552	7.693	6.584	10.651	11.619	4.589	4.824
mmu-miR-491	21.057	15.728	20.649	13.348	20.508	13.379	12.736	17.507	11.32	12.072	11.743
mmu-miR-493	21.057	20.976	20.649	19.301	20.508	20.978	21.085	11.929	14.547	14.992	19.216
mmu-miR-494	9.139	10.117	9.083	10.287	9.727	9.912	9.95	10.508	8.195	8.025	9.557
mmu-miR-495	13.014	10.921	9.731	11.232	10.164	10.274	10.556	8.725	7.977	8.922	13.414
mmu-miR-496	21.057	20.976	20.649	19.301	20.508	20.978	15.907	17.507	13.069	20.042	19.216
mmu-miR-497	10.928	20.976	8.419	8.211	7.594	10.598	10.24	17.507	8.247	20.042	10.043
mmu-miR-499	21.057	20.976	15.358	15.257	20.508	12.756	13.692	17.507	12.119	11.606	15.416
mmu-miR-500	21.057	20.976	15.671	15.195	14.473	14.718	13.687	17.507	12.344	12.633	10.465
mmu-miR-501-3p	21.057	20.976	20.649	19.301	20.508	20.978	21.085	17.507	11.29	10.112	19.216
mmu-miR-503	21.057	20.976	11.666	19.301	12.742	12.581	12.994	11.658	5.326	7.143	15.132
mmu-miR-504	21.057	20.976	20.649	19.301	20.508	20.978	21.085	17.507	21.411	20.042	19.216
mmu-miR-505	21.057	20.976	20.649	19.301	20.508	20.978	21.085	17.507	21.411	20.042	19.216
mmu-miR-509-3p	12.457	16.413	16.62	14.638	12.927	14.043	14.9	17.507	13.677	12.253	13.268
mmu-miR-509-5p	21.057	20.976	20.649	19.301	20.508	20.978	21.085	17.507	21.411	20.042	19.216
mmu-miR-511	21.057	20.976	20.649	19.301	20.508	20.978	21.085	17.507	21.411	20.042	19.216
mmu-miR-532-3p	15.771	12.834	13.307	13.608	14.481	12.423	12.675	10.447	10.874	9.429	11.212
mmu-miR-532-5p	15.052	12.869	11.004	10.996	11.326	11.784	11.413	13.286	7.94	7.969	8.86
mmu-miR-539	17.087	10.518	10.536	11.032	10.372	11.043	11.08	9.722	8.71	8.322	13.976
mmu-miR-540-3p	14.728	14.674	15.085	15.225	15.519	20.978	21.085	17.507	11.162	10.978	19.216
mmu-miR-540-5p	21.057	20.976	20.649	19.301	20.508	20.978	21.085	17.507	15.49	20.042	19.216
mmu-miR-542-3p	21.057	17.297	17.13	15.292	20.508	17.416	18.405	17.507	11.473	16.232	19.216
mmu-miR-542-5p	16.03	14.534	14.66	19.301	14.593	14.983	15.599	17.507	10.465	13.883	13.738
mmu-miR-543	16.007	11.695	10.847	11.675	10.834	11.788	11.242	10.644	9.383	10.527	19.216
mmu-miR-544	21.057	13.682	12.65	19.301	12.025	11.975	12.099	17.507	9.926	13.051	15.147
mmu-miR-546	21.057	12.871	20.649	19.301	20.508	20.978	21.085	17.507	14.038	20.042	19.216
mmu-miR-547	21.057	20.976	20.649	19.301	20.508	16.141	15.874	17.507	17.681	15.995	13.047
mmu-miR-551b	21.057	20.976	20.649	19.301	20.508	20.978	21.085	17.507	21.411	20.042	19.216
mmu-miR-574-3p	13.052	8.65	8.499	9.288	8.153	7.824	7.468	7.06	7.548	5.224	5.957
mmu-miR-582-3p	21.057	20.976	20.649	19.301	14.355	20.978	21.085	17.507	16.173	15.022	19.216
mmu-miR-582-5p	21.057	20.976	20.649	19.301	20.508	20.978	21.085	17.507	21.411	16.062	19.216
mmu-miR-590-5p	21.057	20.976	20.649	19.301	20.508	20.978	21.085	17.507	21.411	12.571	15.215
mmu-miR-598	14.982	20.976	20.649	19.301	15.739	13.815	21.085	17.507	21.411	20.042	19.216
mmu-miR-615-3p	21.057	20.976	20.649	19.301	20.508	20.978	21.085	17.507	9.879	10.045	19.216
mmu-miR-615-5p	21.057	20.976	20.649	19.301	20.508	20.978	21.085	17.507	21.411	20.042	19.216
mmu-miR-652	15.041	12.231	11.685	14.34	12.532	12.086	11.768	12.563	8.419	6.793	8.478
mmu-miR-654-3p	21.057	20.976	20.649	19.301	20.508	17.787	21.085	17.507	21.411	20.042	19.216
mmu-miR-654-5p	21.057	20.976	20.649	14.278	20.508	20.978	21.085	17.507	21.411	20.042	19.216
mmu-miR-665	21.057	20.976	15.574	15.164	12.275	14.142	13.877	17.507	14.111	15.551	19.216
mmu-miR-666-5p	10.39	8.66	20.649	9.846	20.508	20.978	7.934	8.652	9.133	6.16	19.216
mmu-miR-667	11.105	9.971	9.726	-0.253	1.599	9.949	10.253	-1.566	1.458	7.764	9.291
mmu-miR-668	21.057	20.976	16.181	19.301	20.508	15.021	14.675	17.507	14.523	12.711	19.216
mmu-miR-669a	21.057	12.145	10.535	10.842	10.781	10.526	10.429	11.172	9.897	12.026	13.638
mmu-miR-670	21.057	12.582	9.776	19.301	20.508	14.696	21.085	17.507	21.411	20.042	19.216
mmu-miR-671-3p	21.057	20.976	11.605	11.64	16.42	11.305	12.769	17.507	12.8	10.252	9.879
mmu-miR-672	8.784	9.108	8.462	7.939	8.157	8.773	8.365	9.272	11.416	10.388	13.164
mmu-miR-674	6.594	12.591	12.666	19.301	12.912	11.192	11.05	13.438	9.845	9.56	9.854
mmu-miR-675-3p	21.057	20.976	20.649	19.301	20.508	20.978	21.085	17.507	16.306	12.019	19.216
mmu-miR-675-5p	21.057	20.976	20.649	19.301	20.508	20.978	21.085	17.507	21.411	20.042	19.216
mmu-miR-676	14.138	13.576	13.432	10.621	10.818	10.858	10.609	8.765	8.749	8.288	9.56
mmu-miR-677	16	20.107	20.649	16.081	15.436	20.978	21.085	17.507	17.592	20.042	19.216
mmu-miR-679	21.057	20.976	20.649	19.301	20.508	20.978	21.085	17.507	21.411	14.04	19.216
mmu-miR-680	21.057	20.976	10.941	11.24	9.952	10.857	11.785	7.633	9.953	10.931	19.216
mmu-miR-682	9.472	14.02	13.862	12.744	11.443	12.974	12.724	17.507	12.057	13.9	13.058
mmu-miR-683	21.057	20.976	20.649	19.301	20.508	20.978	21.085	17.507	21.411	20.042	19.216
mmu-miR-684	21.057	20.976	20.649	19.301	20.508	20.978	21.085	17.507	21.411	20.042	19.216
mmu-miR-685	9.334	11.499	9.539	9.114	8.903	9.173	11.965	3.355	8.947	11.045	6.615
mmu-miR-686	21.057	20.976	20.649	19.301	20.508	20.978	21.085	17.507	21.411	20.042	19.216
mmu-miR-687	6.89	8.331	6.896	5.534	6.857	7.93	8.304	3.495	7.314	8.578	6.522
mmu-miR-708	9.234	13.037	11.932	9.314	10.492	11.817	11.219	11.162	11.241	11.023	12.595
mmu-miR-741	11.765	20.976	14.242	11.352	11.527	14.148	13.618	14.608	11.543	11.883	12.651
mmu-miR-742	21.057	20.976	20.649	19.301	20.508	11.154	21.085	17.507	21.411	20.042	8.64
mmu-miR-743a	21.057	20.976	20.649	19.301	20.508	20.978	21.085	17.507	21.411	20.042	19.216
mmu-miR-743b-3p	21.057	20.976	20.649	19.301	16.462	20.978	21.085	17.507	21.411	20.042	19.216
mmu-miR-743b-5p	21.057	20.976	20.649	19.301	20.508	20.978	21.085	17.507	21.411	20.042	-0.32
mmu-miR-744	14.055	11.963	10.684	11.07	11.684	11.37	12.088	12.018	8.973	9.574	9.28
mmu-miR-770-3p	21.057	20.976	20.649	19.301	20.508	20.978	21.085	17.507	21.411	20.042	19.216
mmu-miR-7a	12.285	11.4	10.421	12.401	9.156	11.226	11.595	14.367	10.806	10.131	13.463
mmu-miR-7b	13.822	13.285	12.457	10.246	11.089	11.589	13.322	14.58	12.727	12.322	15.012
mmu-miR-802	21.057	20.976	20.649	19.301	20.508	20.978	21.085	17.507	21.411	20.042	19.216
mmu-miR-871	21.057	20.976	20.649	19.301	14.596	20.978	21.085	17.507	21.411	20.042	19.216
mmu-miR-872	15.691	13.341	12.213	12.348	12.469	13.922	12.643	12.084	11.147	10.539	11.175
mmu-miR-873	21.057	20.976	13.636	19.301	20.508	20.978	15.947	17.507	13.103	13.452	19.216
mmu-miR-874	21.057	20.976	20.649	19.301	20.508	20.978	16.735	17.507	21.411	20.042	19.216
mmu-miR-875-3p	21.057	20.976	20.649	19.301	20.508	20.978	21.085	17.507	21.411	20.042	19.216
mmu-miR-876-3p	21.057	20.976	20.649	19.301	20.508	20.978	21.085	17.507	21.411	20.042	19.216
mmu-miR-876-5p	21.057	20.976	20.649	19.301	20.508	20.978	21.085	17.507	21.411	20.042	19.216
mmu-miR-878-5p	21.057	18.022	20.649	19.301	20.508	20.978	21.085	10.828	21.411	20.042	19.216
mmu-miR-879	21.057	20.976	20.649	19.301	20.508	20.978	21.085	17.507	21.411	20.042	19.216
mmu-miR-881	21.057	20.976	14.557	19.301	20.508	14.982	21.085	17.507	21.411	20.042	19.216
mmu-miR-883a-3p	21.057	20.976	20.649	19.301	20.508	20.978	21.085	17.507	21.411	20.042	19.216
mmu-miR-883a-5p	21.057	20.976	20.649	19.301	20.508	20.978	21.085	17.507	21.411	20.042	19.216
mmu-miR-883b-3p	21.057	20.976	16.674	19.301	20.508	20.978	21.085	17.507	21.411	20.042	19.216
mmu-miR-9	14.121	12.805	10.735	9.816	14.58	12.659	11.303	11.72	12.149	8.686	10.61
mmu-miR-92a	7.997	7.546	6.99	6.097	7.053	7.205	7.105	7.856	7.646	8.214	10
mmu-miR-93	11.001	8.822	8.084	7.05	7.815	8.466	8.233	9.467	7.821	7.591	8.421
mmu-miR-96	15.6	13.166	10.831	9.493	11.817	12.383	11.83	17.507	11.968	20.042	16.302
mmu-miR-98	14.919	15.647	7.872	19.301	20.508	14.886	13.487	17.507	21.411	10.145	8.148
mmu-miR-99a	12.816	20.976	15.946	19.301	12.651	20.978	21.085	17.507	21.411	20.042	19.216
mmu-miR-99b	11.027	10.797	10.034	10.17	10.631	10.179	9.414	10.471	8.005	6.07	6.668
